# Supplementary material for: Transcriptomic changes of Legionella pneumophila in water
Source: BMC Genomics. 2015 Aug 26;16(1):637. doi: 10.1186/s12864-015-1869-6 (PMC4549902; doi:10.1186/s12864-015-1869-6)
Supplement: Additional file 1: — Lp genes that are significantly up- or down-regulated in water. (XLSX 366 kb) [file 12864_2015_1869_MOESM1_ESM.xlsx]

## Sheet: Sheet 1
Additional file 1: Genes of Lp that were significantly up- or down-regulated in water
Name	Gene	Start	End	Strand	Product	Log2 ratio			Student's t test
						2hr/C	6hr/C	24hr/C	2hr/C	6hr/C	24hr/C
lpg0001	dnaA	654	2009	+	chromosomal replication initiator protein DnaA	1.00017	0.359116	-2.08272	0.0507951	0.196306	0.0156931
lpg0002		2026	3126	+	DNA polymerase III beta chain	-0.350205	-0.796975	-2.80879	0.401345	0.0764827	0.0025087
lpg0004	gyrB	4482	6899	+	DNA gyrase subunit B	1.10104	1.56403	-0.528852	0.0151961	0.0686859	0.126577
lpg0006	speA	8317	10206	-	biosynthetic arginine decarboxylase	-0.884136	-0.375779	-2.9326	0.20714	0.19519	0.00628113
lpg0008		11615	12871	-	ORF	-1.22577	-1.74401	-2.81466	0.0219427	0.0153121	0.00127632
lpg0009	hfq	13059	13313	+	host factor-I protein for bacteriophage Q beta replication (RNA binding regulator)	0.0491793	4.31044	2.74123	0.363347	0.0171749	0.00624282
lpg0010		13329	14585	+	GTP binding protein HflX (GTPase)	-0.4124	1.94181	0.719675	0.319568	0.0046689	0.066964
lpg0012	CegC1	15335	16909	-	ORF	2.73246	1.21012	-0.0601755	0.0238122	0.10197	0.381549
lpg0014		18331	19539	+	transmembrane protein	-1.16149	-1.35028	-4.66789	0.00201936	0.021917	0.00186971
lpg0015		19643	20713	+	multidrug resistance protein (efflux pump protein FarA)	1.01452	2.39629	-0.962603	0.103461	0.00206886	0.202136
lpg0016		20676	21620	+	ORF	-0.800439	-2.01128	-3.40621	0.0152366	0.0160187	0.0064727
lpg0017		21596	22510	+	ORF	-0.823563	-1.43502	-4.72218	0.0148603	0.00179835	0.0115257
lpg0019		24111	25790	+	hemagglutinin/protease, zinc metalloprotease	-0.18712	-0.423441	-3.82751	0.458836	0.211511	0.00799925
lpg0020		26016	26924	+	integral membrane protein	-2.74424	-2.91866	-6.5608	0.00434283	0.00237035	0.0073272
lpg0021		27119	27595	+	alpha helix protein	-0.302098	-0.491889	-2.11778	0.21229	0.0542322	0.00311728
lpg0022		27595	29715	+	conserved hypothetical protein (oxidoreductase, N6-adenine specific DNA methylase, RNA methylase, SAM-dependent methyltransferase)	0.194191	-0.630349	-3.26468	0.302385	0.167197	0.000468781
lpg0023		29791	30330	-	transmembrane protein COG4539	1.48094	2.90409	-0.0941145	0.0165029	0.00188814	0.303406
lpg0024		30480	30902	-	hemin binding protein Hbp (Legionella pneumophila)	1.05594	0.403062	-0.163927	0.0419328	0.0195615	0.181771
lpg0025		31045	31614	-	Rcp (PagP like gene conferring resistance to cationic antimicrobial peptides), lipoprotein	-2.38399	-2.26831	-4.97089	0.00120887	0.00235931	0.0380402
lpg0026		31774	33162	+	amino acid permease COG0531	0.609657	0.350103	-2.97093	0.0187815	0.0648131	0.00206158
lpg0027	pit	33178	34170	-	low affinity inorganic phosphate transporter	-0.969092	-1.31383	-4.94632	0.00180473	0.0184915	0.000666953
lpg0029	rre41	35024	37978	+	sensory box (GGDEF/EAL domain) regulatory protein (nifL; two-component response regulator)	1.32842	1.07339	0.317239	0.0492303	0.0306365	0.258647
lpg0031		38113	38229	+	ORF	0.492477	2.56495	0.136902	0.0153093	0.0326835	0.361482
lpg0033		40301	41323	-	ORF	-1.60727	-1.80225	-4.97786	0.00244874	0.000664396	0.00434394
lpg0034		41587	42345	+	unknown protein	3.74621	4.15326	-0.328045	0.00193287	0.00272892	0.227794
lpg0035		42476	42829	+	small ORF (118aa)	1.09886	1.46688	0.248239	0.0660761	0.0105664	0.19975
lpg0036		42894	43613	-	conserved hypothetical protein	-1.39088	-0.132642	-2.09956	0.289258	0.459101	0.0279891
lpg0037	artJ	43830	44570	-	arginine 3rd transport system periplasmic binding protein	0.424532	1.05235	-1.18114	0.0916208	0.0408053	0.0379644
lpg0038	LegA10	44734	46254	-	RIKEN cDNA 4921520G13 gene	-1.56343	-0.363821	-2.84784	0.0125015	0.0294513	0.0259358
lpg0039		46638	46991	+	small ORF (118aa)	-0.0696102	-0.299081	-4.13192	0.262295	0.157027	0.0028492
lpg0040		47019	48011	-	integral membrane protein (YhfP-like protein)	-0.479967	-1.60425	-1.84023	0.0999096	0.00362038	0.0115248
lpg0041		48185	50428	+	ORF	-0.822079	-1.35065	-2.01483	0.215365	0.0460043	0.0199684
lpg0042		50444	51142	+	ORF	1.04554	0.428443	-1.32738	0.045838	0.475742	0.118363
lpg0043		51463	52320	-	hypothetical (membrane protein, amino acid transporter?)	-0.0507687	-0.859879	-3.34383	0.440526	0.0462351	0.0157944
lpg0044		53049	53921	+	hypothetical (sterol desaturase)	1.1423	0.805773	-0.415237	0.0378439	0.00596445	0.101869
lpg0045		54063	54272	-	small ORF (70aa)	1.13138	1.32817	-0.567685	0.0345315	0.00691074	0.156439
lpg0046		54482	54877	+	small ORF (132aa)	-2.99086	-3.67097	-4.78612	0.00372253	0.00133224	0.0307769
lpg0047		55046	55738	+	chloramphenicol acetyltransferase (highly similar to antibiotic acetyltransferase)	-0.333597	0.0310158	-1.56657	0.0970977	0.414776	0.0061049
lpg0049		56651	57961	+	amino acid transporter, permease	0.000870779	-0.421781	-3.27124	0.425559	0.308537	0.0149766
lpg0050		58028	58891	+	integral membrane protein	0.324868	2.12665	-0.874295	0.166504	0.0116543	0.00572728
lpg0051		59385	59864	-	hypothetical (membrane associated protein, conserved domain protein)	-1.0542	-1.46015	-3.38963	0.0808996	0.0769729	0.042858
lpg0052		60080	60970	-	carboxyphosphoenolpyruvate phosphonomutase (carboxyvinyl-carboxyphosphonate phosphorylmutase) (methyl isocitric acid lyase) (phosphonomutase II) (PEP phosphonomutase)	-0.884838	-1.05566	-2.48593	0.00852796	0.000391384	0.0231196
lpg0056		63669	64397	+	ORF	1.75589	2.18048	1.76957	0.00959229	0.00706104	0.0929578
lpg0058		65147	65887	+	hypothetical	2.03323	2.02018	-0.40067	0.0455169	0.00883542	0.0235564
lpg0059		66075	67178	+	ORF	-1.17423	-1.72276	-3.3397	0.126035	0.0551582	0.01556
lpg0060		68096	68764	+	methylase	-0.101687	-0.636354	-1.61992	0.105711	0.0206148	0.0287968
lpg0061		68797	69972	+	multidrug resistance protein	-0.78231	-1.66949	-3.9933	0.0571161	0.000572233	0.00159523
lpg0062		69979	71334	-	ORF	-1.8416	-1.77754	-3.43025	0.00695371	0.0233162	0.031827
lpg0063	aroH	71489	72673	+	phospho-2-dehydro-3-deoxyheptonate aldolase (2-keto-3-deoxy-D-arabino-heptulosonate 7-phophate synthase)	-0.876983	-1.34003	-3.51893	0.0210484	0.0275444	0.00358196
lpg0064		72782	73705	+	hypothetical	-0.977988	-1.72864	-2.68403	0.0354636	0.00221064	0.00465029
lpg0065		73714	74532	+	ORF	0.595975	-0.246798	-1.57813	0.234649	0.230366	0.00319238
lpg0066		74426	75853	+	carbamoyl phosphate synthase large chain (fusion protein: ligase and arginosuccinate lyase) (ligase/carboxylase) (L-lactate dehydrogenase?)	-1.05131	-2.7575	-3.53588	0.0306353	0.00680244	0.00567528
lpg0067		75853	76464	+	similar to unknown protein YdeN of Bacillus subtilis	0.323117	-1.24282	-1.27958	0.284092	0.0158519	0.00365971
lpg0068		76451	77395	+	transmembrane protein (ABC transporter (permease, drug/metabolite)	-0.310193	-1.63198	-0.92901	0.0471195	0.00371812	0.0339246
lpg0070	aatA	77645	78820	-	aspartate aminotransferase A	-0.949931	-1.74473	-1.92849	0.00570449	0.0169786	0.0306587
lpg0073		81213	82811	+	diguanylate cyclase/phosphodiesterase domain 2 (EAL) (sensory box/GGDEF family protein)	1.17106	2.15323	0.557322	0.0143815	0.00738366	0.244933
lpg0074		82909	84477	-	glutamate synthase	1.49185	2.38096	-0.312621	0.008909	0.0339008	0.245902
lpg0075		84558	84869	-	conserved hypothetical protein	-0.241925	-0.551199	-1.91202	0.196031	0.0543796	0.000451133
lpg0076		85025	85603	+	conserved hypothetical protein	0.327751	0.631084	-2.48271	0.0438099	0.0666281	0.000696726
lpg0077	pepP	85693	87018	+	Xaa-Pro aminopeptidase (aminopeptidase PII)	-0.907016	-1.47544	-2.28445	0.0377002	0.0382576	0.00735566
lpg0078	ubiH	87011	88210	+	2-octaprenyl-6-methoxyphenol hydroxylase (UbiH protein)	0.877178	1.33936	0.873051	0.00913689	0.0496206	0.3486
lpg0079		88210	89370	+	2-polyprenyl-6-methoxyphenol hydroxylase (monooxygenase) (oxidoreductase, FAD-binding, UbiH/Coq6 family)	2.54669	1.76521	1.18913	0.0642599	0.018482	0.11487
lpg0081		90311	91633	-	ORF	1.00224	1.81575	-1.09363	0.0307266	0.0193744	0.0887844
lpg0082		91808	92368	+	hypothetical	-0.590508	-0.243005	-3.37001	0.274606	0.427095	0.0135828
lpg0083		92371	93315	-	COG0189: glutathione synthase/ribosomal protein S6 modification enzyme (glutaminyl transferase), hexapeptide transferase	0.18147	-0.376881	-1.84388	0.3021	0.166015	0.0334716
lpg0084		93315	94835	-	hypothetical	-1.9163	-2.60778	-4.11734	0.0422174	0.0283265	0.0274218
lpg0085		94828	95352	-	uncharacterized conserved protein COG4067	-1.22934	-1.56603	-2.48382	0.0670109	0.010481	0.131068
lpg0086		95581	97524	+	ORF	0.214088	0.886719	-1.48371	0.123773	0.0185422	0.0110341
lpg0088		98313	99086	-	glutamine ABC transporter (arginine 3rd transport system periplasmic arginine-binding protein)	1.13862	1.51447	0.755923	0.0370948	0.0134445	0.419136
lpg0090	lem1	99689	103660	+	ORF	1.45298	0.649618	0.763255	0.00164494	0.103916	0.369042
lpg0092	vacB	104748	106925	+	(exo)ribonuclease R (virulence-associated protein VacB), competence protein	-0.465153	-0.833986	-2.81947	0.249521	0.209868	0.00404135
lpg0094	rpiA	107663	108310	+	ribose-5-phosphate isomerase A	-0.777458	-1.62037	-3.79665	0.0297695	0.0360762	0.00700026
lpg0095		108377	109753	+	cytosolic IMP-GMP specific 5'-nucleotidase (cytosolic II)	-0.614569	-1.26378	-3.16522	0.16276	0.0779867	0.00132299
lpg0096	ceg4	109946	111136	+	ORF	2.69285	2.16356	0.416168	0.0161024	0.0229927	0.237724
lpg0097		111300	111638	+	alkylphosphonate uptake protein PhnA	0.192352	-0.744185	-3.46786	0.371541	0.00504327	0.0138953
lpg0101		116250	117029	+	ORF	-0.10051	-1.4491	-1.55467	0.483432	0.0370282	0.0349549
lpg0102	fabF	117032	118258	-	3-oxoacyl-[acyl carrier protein] synthase (beta-ketoacyl synthase)	-0.364922	-0.813034	-1.50395	0.0399898	0.00288832	0.0461334
lpg0104		119365	119937	-	peptide methionine sulfoxide reductase	-1.36235	-1.49216	-2.53992	0.0127141	0.0192244	0.0128946
lpg0105		120048	120641	-	(cytochrome oxidase?) (phosphatidylglycerophosphate synthase?) (CDP diacylglycerol-3-phosphatidyltransferase?)	-0.0718075	-1.29908	-3.82503	0.489843	0.00998918	0.00702936
lpg0106		120947	122224	-	xanthine/uracil permease	-0.636073	-1.73283	-6.49532	0.0827043	0.00289171	0.00130141
lpg0107		122245	123048	-	hypothetical (membrane protein required for meiotic division?)	0.557417	-0.247766	-2.24281	0.166495	0.349546	0.0170818
lpg0108		122311	122412	+	ORF	1.16623	1.56391	-1.31181	0.0285097	0.00273053	0.044995
lpg0109		123150	123416	-	ORF	-0.00191609	0.485725	-1.65955	0.317066	0.23176	0.048964
lpg0111	fdfT	125843	126880	+	squalene and phytoene synthases (farnesyl-diphosphate farnesyltransferase)	-1.63122	-3.70253	-4.22695	0.0360186	0.030205	0.00919228
lpg0113	yuxH	130776	132017	-	hypothetical (signal transduction protein), competence protein ComB??, YufA	-0.466795	-1.0273	-1.27762	0.15677	0.0483897	0.00259705
lpg0114		132225	133676	-	glycine cleavage system protein P (pyridoxal binding), C-terminal (glycine decarboxylating, glycine dehydrogenase)	0.810458	1.50155	-0.375947	0.0131821	0.000259997	0.167053
lpg0117	gcvH	135354	135728	-	glycine cleavage system H protein (carrier of aminomethyl moiety)	1.61765	1.67827	1.20639	0.0261848	0.0192092	0.352298
lpg0118	gcvT1	135765	136865	-	glycine cleavage system T protein (aminomethyltransferase)	0.136258	-0.438302	-1.08105	0.322705	0.215848	0.017617
lpg0119		136967	137443	+	ORF transport protein?	0.703861	1.51511	0.745418	0.0468243	0.00536417	0.383175
lpg0121		138448	140184	+	ABC transporter, permease protein (nitrate permease)	-2.24158	-2.90016	-3.22174	0.0110871	0.0248783	0.00817859
lpg0122		140195	141490	+	ABC transporter, ATP binding protein (nitrogen transporting)	1.72433	1.7386	-0.94913	0.0111985	0.000759312	0.0472145
lpg0124		142198	142797	-	cytochrome c4	-1.19411	-1.02118	-3.65577	0.0133214	0.0132769	0.00726149
lpg0125		142872	143471	+	GTP binding protein EngB	-0.478372	-0.233374	-1.79456	0.33232	0.477097	0.0100191
lpg0126	CegC2	143588	146893	+	ninein (GSK3B interacting protein)	1.42438	0.928798	-0.690736	0.00906035	0.0720568	0.20447
lpg0129	mmsA	149801	151324	-	methylmalonate-semialdehyde dehydrogenase (malonic semialdehyde oxidative decarboxylase)	0.733067	-0.0684737	-1.23979	0.0672204	0.475022	0.0114236
lpg0131	dapB	154337	155065	-	dihydropicolinate reductase	-0.504789	0.616084	-1.94142	0.352161	0.216891	0.0115803
lpg0132		155248	155430	-	small ORF (61aa) hypothetical?	0.862542	1.16957	-1.35019	0.00153695	0.000895746	0.0480031
lpg0133	proQm	155787	156476	+	activator of ProP osmoprotectant transporter	1.51098	2.26456	0.0486987	0.00106266	0.000476968	0.30868
lpg0134		156480	157547	+	hypothetical	-2.02297	-2.304	-2.9615	0.0165725	0.0192349	0.0885098
lpg0135	sdhB	157653	163277	-	SdhB	0.618683	2.3659	1.67619	0.0755044	0.00993015	0.0625538
lpg0136	pykA	163371	164792	-	pyruvate kinase II	2.51448	2.87522	2.06064	0.0203033	0.0465015	0.100421
lpg0137	pgk	164779	165966	-	phosphoglycerate kinase	-0.113705	-0.776951	-1.73756	0.396724	0.01274	0.0338802
lpg0139	tktA	167054	169129	-	transketolase I	0.537524	1.90798	0.326646	0.021451	0.0158406	0.494939
lpg0148		178308	179675	+	ORF	1.83205	2.29	-0.233705	0.0501453	0.0131359	0.181456
lpg0152		184405	184917	+	hypothetical (GCN5-related N-acetylase, acetyltransferase, GNAT family) (transcriptional regulator)	-0.190444	-0.674299	-1.97619	0.184476	0.0254277	0.0178751
lpg0153		185911	186222	-	small ORF (104aa)	1.1046	3.77411	0.41927	0.00965454	0.0104283	0.462715
lpg0154		187002	187886	+	ORF	0.456892	1.35675	-0.631261	0.168059	0.0477531	0.154462
lpg0155		188239	189114	-	sensory box (GGDEF/EAL domain), regulatory components of sensory transduction system (diguanylate cyclase)	2.05433	3.73749	1.16468	0.000946891	0.00395812	0.319669
lpg0156		189147	190304	-	signal transduction protein (EAL/GGDEF domain protein) - 2 component response regulator (c-di-GMP phosphodiesterase A)	3.11196	5.1895	2.03272	0.00519912	0.00629634	0.408146
lpg0157	map-1	190334	191104	-	methionine aminopeptidase	0.702406	1.89332	0.637842	0.104854	0.0278982	0.452825
lpg0158		191076	191285	-	hypothetical	0.685259	2.05682	1.30953	0.0275975	0.0266682	0.0112753
lpg0159		191463	191939	-	small ORF (159aa)	-2.35878	-2.38359	-4.37074	0.00885502	0.00992407	0.0476687
lpg0161		193394	193852	-	conserved hypothetical protein COG0432	1.065	1.19313	-2.12931	0.0439641	0.0194688	0.0524455
lpg0163		194761	195579	+	hydrolases of the alpha/beta superfamily	0.631288	2.7124	0.752025	0.452448	0.0309741	0.0433125
lpg0164		194904	195011	-	ORF	1.63639	3.04951	1.32481	0.00508937	0.00162348	0.149042
lpg0165		195666	196118	-	conserved hypothetical protein	0.184141	1.35368	0.357467	0.158564	0.0482467	0.286729
lpg0168		197959	198681	-	hypothetical protein	-1.86245	-3.58092	-5.38012	0.0253202	0.00689965	0.00985338
lpg0170		199435	200187	-	probable ABC transport system permease protein	0.199143	-0.622402	-4.48673	0.176849	0.192186	0.0135886
lpg0171	LegU1	200456	201019	-	ORF	-0.66075	-0.60907	-4.06967	0.0447017	0.0175559	0.00544923
lpg0172		201209	201931	+	ORF	-0.0712129	-0.308807	-2.00572	0.410098	0.208388	0.00445161
lpg0174	pvcA	203005	204081	+	pyoverdine biosynthesis protein PvcA	1.08451	1.07285	0.234647	0.0299424	0.0386069	0.459646
lpg0177		206346	207491	+	chloramphenicol resistance protein (arabinose efflux permease)	-0.678352	-1.42222	-3.1874	0.0220072	0.00910777	0.0160591
lpg0178		207491	208720	+	hypothetical	0.168376	1.23685	0.228812	0.301497	0.0453303	0.166809
lpg0181		211023	211931	+	ORF	1.15042	1.15939	-2.45249	0.0058738	0.00508452	0.0273063
lpg0182		211984	212433	-	small ORF (150aa)	1.33626	0.403055	-1.66581	0.0436589	0.135456	0.0542921
lpg0186		216131	217069	-	ABC sugar transporter, permease (D-ribose high affinity transport)	-2.49522	-2.80845	-5.10438	0.00524082	0.00340102	0.00433371
lpg0188		218775	219848	+	acyl CoA transferase/carnitine dehydratase (CAIB/BAIF family protein) (alpha-methylacyl CoA racemase)	1.30054	1.04741	0.746673	0.0169583	0.0166172	0.353543
lpg0190		220965	221183	-	small ORF (73aa)?	-0.626724	-1.33997	-0.0443646	0.221949	0.00199807	0.339776
lpg0191	ceg5	221236	222186	+	ORF	1.58234	1.7745	0.0304749	0.0264238	0.0204396	0.286928
lpg0192		222397	222978	-	heat shock hsp20 (alpha crystallin) proteins family	-0.131244	-0.0912225	-2.25403	0.490474	0.133045	0.0307727
lpg0198		229092	230120	+	hypothetical	-0.783187	-1.62673	-3.68653	0.0410208	0.013205	0.00569298
lpg0199	cydA	230239	231606	+	cytochrome D ubiquinol oxidase subunit I (cytochrome bd-I oxidase subunit I)	0.0695471	-0.109749	-1.17777	0.210544	0.173381	0.0170099
lpg0200	qxtB	231609	232595	+	cytochrome D ubiquinol oxidase subunit II, cyanide insensitive (putative quinol oxidase subunit II transmembrane protein)	1.2468	0.775864	-2.05458	0.0521294	0.0914015	0.0283577
lpg0201		232602	233384	-	hypothetical	-0.0506366	0.299925	-1.8401	0.411802	0.0962413	0.0107588
lpg0202		233384	233917	-	conserved hypothetical protein	-1.14548	-1.56434	-3.74827	0.0690645	0.0137321	0.0104441
lpg0203	yfhG	233910	235694	-	fusion of two types of conserved hypothetical proteins (kinase related to hydroxyacetone kinase, DegV protein)	0.43611	0.431218	-2.54089	0.0876303	0.0196048	0.0426716
lpg0204		235777	236472	+	2-deoxy-D-gluconate-3-dehydrogenase (3-oxoacyl-[acyl carrier protein] reductase)	-0.487258	-2.19265	-3.27392	0.270856	0.0180333	0.00725841
lpg0206		238038	238448	-	membrane protein	-0.00271907	-0.300932	-4.90111	0.195234	0.0429357	0.00316212
lpg0207		238464	238631	+	small ORF (56aa)?	0.974396	1.1213	1.02796	0.133372	0.000381965	0.324196
lpg0208	pkn5	238638	241694	+	serine/threonine-protein kinase	0.293535	1.24594	-0.923274	0.176274	0.00807281	0.152108
lpg0209		241716	243680	+	ORF	2.2999	2.36329	-0.664346	0.0103927	0.00239639	0.164279
lpg0210		243721	244341	+	ORF	1.11916	1.20469	0.0367581	0.0186368	0.0019779	0.437839
lpg0211	tspO	244594	244992	-	tryptophan rich sensory protein TspO (carotenoid biosynthetic protein, peripheral type benzodiazepine receptor)	0.0210598	-0.898269	-2.20971	0.493933	0.0157324	0.00583668
lpg0212	phrB	245100	246512	-	deoxyribodipyrimidine photolyase (DNA photolyase)	-1.43959	-2.69779	-3.75423	0.0415714	0.0134094	0.0108301
lpg0213		246610	247314	-	inner membrane protein (LrgB family protein) (serotonin transporter?) (murein hydrolase export regulator)	-0.257827	-2.8092	-4.22838	0.142912	0.00123623	0.00141131
lpg0214		247295	247900	-	murein hydrolase exporter (LrgA family protein)	3.72698	-0.179457	-1.47738	0.000226485	0.39076	0.119284
lpg0218	purE	250168	250665	-	phosphoribosylaminoimidazole carboxylase, catalytic subunit PurE	-1.05185	-1.04268	-2.77289	0.045032	0.014677	0.0270757
lpg0222		254262	255779	-	NADH dehydrogenase subunit 5 (NADH-ubiquinone oxidoreductase chain 5) (NADH-quinone oxidoreductase chain L)	1.06621	0.757037	-1.19695	0.0203793	0.0663521	0.0901166
lpg0225		258360	259343	+	RND efflux membrane fusion protein	2.24435	2.16913	-0.779595	0.0122477	0.000810106	0.167496
lpg0227	Ceg7	260923	262026	+	ORF	0.635272	1.08247	-1.74686	0.0563209	0.0196093	0.0291584
lpg0228		262203	263765	-	amino acid permease family protein (amino acid transporter)	-2.77246	-5.4069	-6.12869	0.00620094	0.000148523	0.00416578
lpg0229		263916	264746	-	heme oxygenase	-0.394608	-0.958161	-2.79402	0.107108	0.00769889	0.000737263
lpg0230	pleD	264961	267087	-	sensor histidine kinase (two component response regulator) PleD	0.457408	2.9467	2.27153	0.238391	0.0220602	0.0312737
lpg0231		267237	269792	-	heavy metal transporting P-type ATPase (cation transporting) (Cu transporting) (copper efflux)	2.17298	2.77883	1.82784	0.109885	0.0295584	0.150824
lpg0234	sidE	272580	277121	-	SidE	0.983048	0.0280979	-1.97576	0.191571	0.425426	0.0158403
lpg0235		277487	277987	-	hypothetical protein	-0.0673172	-0.140247	-2.34973	0.444092	0.290097	0.00436768
lpg0236		278063	280039	-	ORF	0.519887	0.170303	-1.07368	0.366904	0.169038	0.0302146
lpg0237	mhpC	280320	281111	+	lipolytic enzyme (3-oxoadipate enol-lactone hydrolase family protein) (3-beta-ketoadipate enol-lactone hydrolase family protein) (predicted hydrolases or acyltransferases (alpha/beta hydrolase superfamily))	-0.496263	-1.04688	-1.83065	0.0678593	0.00672747	0.0219997
lpg0239	gabT	282572	283921	+	4-aminobutyrate aminotransferase	-2.86778	-3.46488	-4.38642	0.00234426	0.00212542	0.0425609
lpg0240	recN/ceg8	284008	284784	+	DNA repair protein	0.189147	0.416046	-1.05289	0.408122	0.180313	0.000787499
lpg0241		285047	285976	+	glutaminase	-3.2511	-2.58014	-4.53941	0.01016	0.0078581	0.0426338
lpg0243		287206	287802	-	short chain dehydrogenase/(reductase)	-0.562222	-0.611574	-1.7281	0.105298	0.0208471	0.00991465
lpg0244		288011	289402	-	pyridine nucleotide-disulfide oxidoreductase, FAD-dependent disulfide oxidoreductase (mercury II reductase)	1.18777	1.46122	1.39426	0.039428	0.119295	0.105035
lpg0245		289457	292834	-	NAD-glutamate dehydrogenase	0.600962	2.69776	4.86036	0.256599	0.038136	0.0158796
lpg0247		293971	294921	+	ORF	1.66732	0.999686	-1.47906	0.0339837	0.367546	0.0814311
lpg0248		295084	295422	+	arsenate reductase	-0.268468	-0.61661	-1.73698	0.267383	0.00344864	0.0100859
lpg0249		295515	296666	-	stearoyl CoA 9-desaturase (fatty acid desaturase)	-0.471126	-0.0873934	-1.68999	0.0625454	0.154036	0.00232623
lpg0251		298358	298633	+	RNA binding protein (cold-inducible) rrm	-1.15213	-1.73633	-3.34671	0.0628052	0.0211864	0.000303168
lpg0252		298794	299486	+	membrane protein	-0.178184	-0.287871	-4.19959	0.492049	0.0197918	0.00320745
lpg0253		299524	300162	+	acetyltransferase, GNAT family (amino acid acetyltransferase)	0.619303	1.04873	0.0530683	0.0213113	0.0326457	0.316169
lpg0254		300258	300824	+	ORF	1.96253	1.75988	1.51189	0.049153	0.0354139	0.0737904
lpg0255		300982	302325	+	outer membrane channel protein (outer membrane efflux protein) (multidrug/solvent RND outer membrane protein)	0.206347	1.23016	0.31679	0.0983861	0.0124443	0.09636
lpg0256		302309	303352	+	conserved domain protein	-0.609104	-2.07371	-2.33363	0.411531	0.0441636	0.0544805
lpg0257		303412	304401	+	multidrug resistance secretion protein	2.67484	3.08761	0.747428	0.00862137	0.00468978	0.454458
lpg0258		304581	306521	+	ORF	1.70404	2.27818	2.8146	0.0166746	0.0347991	0.0580002
lpg0259		306543	308324	+	hypothetical protein	2.28853	2.30724	0.685869	0.0285242	0.0283897	0.468929
lpg0260		308513	308908	+	small ORF (132aa)	-2.48517	-2.40754	-2.26441	0.00898548	0.0360458	0.112762
lpg0261		309429	309605	-	ISSod6 transposase (IS1301)	0.584438	-0.0767179	-1.60197	0.120508	0.208972	0.0403635
lpg0262		309675	310310	-	bacteriophage related DNA polymerase (uracil DNA glycosylase)	0.559599	0.0480415	-1.15776	0.0789233	0.454139	0.00884777
lpg0263		310567	311838	+	MFS transporter family protein (major facilitator superfamily)	-0.488421	-0.143879	-2.13597	0.491672	0.492431	0.0112571
lpg0264		311920	312615	+	unknown protein	0.271062	-0.7498	-4.35442	0.0595243	0.025761	0.000341922
lpg0266		314443	314874	+	small ORF (144aa)	-0.421064	0.955647	-1.07797	0.0406776	0.00808897	0.0959726
lpg0267	corA	314895	315944	-	magnesium and cobalt transport protein CorA	0.980404	3.18685	-0.320161	0.0720572	0.000783066	0.0225727
lpg0268		316127	316720	+	hypothetical (hydrolase?)	0.997703	1.86957	-0.0966434	0.0137767	0.00245402	0.214857
lpg0269		316801	318360	+	hypothetical (ABC binding protein)	0.708899	0.629371	-2.24397	0.0113017	0.0523822	0.0307114
lpg0271	pncA	319832	320470	+	bifunctional pyrazinamidase/nicotinamidase	1.16006	0.933564	0.386153	0.0494156	0.0485939	0.298388
lpg0272		320559	320939	-	cysteine transferase	1.1448	-0.213135	-3.50642	0.0332642	0.0879517	0.00919144
lpg0273		320942	322180	-	major facilitator superfamily transporter (multi-drug resistance transporter, Bcr/CflA family)	0.889882	1.26065	0.236047	0.0542326	0.00512439	0.288059
lpg0274		322271	323131	+	transcriptional regulator, LysR family	-0.159744	-0.348143	-2.30597	0.0505155	0.0360188	0.000808669
lpg0275	SdbA	323554	326901	+	SdbA	0.500963	1.91502	-0.498663	0.113507	0.00139249	0.251889
lpg0276	LegG2	327062	328558	+	ORF	0.681155	-0.153095	-1.90034	0.0407123	0.18599	0.0411569
lpg0277		328630	330849	-	sensory box protein (GGDEF family protein) LssE protein (diguanylate cyclase/phosphodiesterase domain 2 (EAL))	1.67537	3.02148	1.32365	0.165081	0.0258227	0.0156688
lpg0279		332293	333456	-	hypothetical	1.39418	2.05876	0.533637	0.0514438	0.0295865	0.439765
lpg0281		334728	335909	-	(cationic) amino acid transporter (permease)	-1.73354	-2.5414	-3.21638	0.0362768	0.0143058	0.0473832
lpg0282		335980	336753	-	conserved hypothetical protein	1.99804	0.376381	-2.1735	0.00626535	0.0611009	0.00499418
lpg0283		336961	338169	+	NAD dependent formate dehydrogenase	0.0903827	-0.0437591	-1.23916	0.426554	0.171773	0.0264436
lpg0284	Ceg10	338281	339402	-	ORF	0.427763	1.83713	0.390631	0.0815337	0.0144522	0.241033
lpg0286		340355	341200	+	oxidoreductase, short chain dehydrogenase/reductase family	1.05517	1.31905	1.76056	0.0155017	0.00784815	0.0950854
lpg0287	efp	342008	342622	-	translation elongation factor P (EF-P)	-1.43822	-0.242185	0.318962	0.00799357	0.365001	0.154087
lpg0290		345811	347013	-	lipoprotein	-1.55841	-2.00464	-2.88333	0.0985193	0.00638162	0.0258268
lpg0291		347092	347622	-	chromate transport protein	-0.735871	-2.82662	-4.79833	0.124381	0.00564672	0.0152499
lpg0293		348415	350850	+	long chain acyl-CoA dehydrogenase (oxidoreductase, acyl CoA-dehydrogenase family)	-0.293451	-2.17429	-2.23097	0.148066	0.000270204	0.0103338
lpg0295		351699	352358	-	mannose-1-phosphate guanyltransferase (sugar phosphate nucleotidyltransferase)	-0.080841	-0.118157	-1.76184	0.330015	0.16229	0.0408078
lpg0299	pdxA	357556	358527	+	pyridoxal phosphate biosynthetic protein PdxA (4-hydroxythreonine-4-phosphate dehydrogenase)	-1.26434	-0.939903	-0.640038	0.0331681	0.0369612	0.306061
lpg0301		359033	359575	-	hypothetical (insect protein?) (CG13321 gene product)	-1.40851	-0.51475	0.418898	0.042923	0.0776418	0.122456
lpg0302		359862	361336	+	16S rRNA	0.436368	0.546935	1.38378	0.225334	0.0543672	0.00689674
lpg0303		361478	361553	+	tRNA-Ala	-1.29802	-1.11822	-0.319626	0.00767695	0.0293472	0.432687
lpg0304		361720	364621	+	23S rRNA	0.345763	1.03502	1.67287	0.189391	0.0187715	0.0101312
lpg0305		362953	363300	-	; lpg0572; lpg2751; ORF hypothetical (transposase?) global transcription activator SNF2L4 (SNF2-beta)	-0.648902	0.20401	1.50247	0.129202	0.0827483	0.0369843
lpg0306		363794	364132	-	ORF	-1.01744	-0.0701819	1.74674	0.0476257	0.331917	0.0186552
lpg0307		363912	364190	-	hypothetical protein	-1.12069	-0.158045	1.09944	0.0249191	0.321285	0.0511823
lpg0311		365094	365178	+	tRNA-Tyr	-1.96137	-2.18066	-1.63309	0.000125208	0.00131454	0.134546
lpg0316	secE	366774	367142	+	preprotein translocase, SecE subunit	-1.66401	-3.00977	-3.01596	0.021177	0.00213764	0.0198711
lpg0317	nusG	367142	367693	+	transcription antitermination protein NusG	-1.66279	-1.3995	-1.87475	0.0152708	0.00366904	0.0363652
lpg0318	rplK	367807	368238	+	50S ribosomal protein L11	-1.57881	-1.13199	-2.06827	0.0400659	0.0354088	0.0450246
lpg0319	rplA	368251	368943	+	50S ribosomal protein L1	-1.35214	-2.06664	-2.38192	0.0132877	0.00244223	0.038013
lpg0320	rplJ	369119	369649	+	50S ribosomal protein L10	-1.71745	-1.35335	-2.06388	0.028278	0.0771725	0.0935525
lpg0321	rplL	369683	370060	+	50S ribosomal protein L7/L12	-1.74715	-2.17459	-2.8515	0.00358309	0.00436485	0.0387845
lpg0322	rpoB	370155	374258	+	DNA-directed RNA polymerase beta subunit	-1.7423	-2.62621	-2.84204	0.000715335	0.0245975	0.0719388
lpg0323	rpoC	374308	378552	+	DNA-directed RNA polymerase beta' subunit	-0.88545	-0.941451	-2.83016	0.126604	0.284257	0.0149678
lpg0324		378669	379046	+	30S ribosomal protein S12	-3.3094	-4.33829	-4.32331	0.00670925	0.00224603	0.0532213
lpg0325	rpS7	379070	379594	+	30S ribosomal protein S7	-2.42954	-3.35653	-3.89301	0.028724	0.0170065	0.0297864
lpg0326	fusA	379612	381693	+	translation elongation factor G (EF-G)	-2.4544	-2.58639	-2.90284	0.0172113	0.0182403	0.0718162
lpg0328	rpsJ	382913	383227	+	30S ribosomal protein S10	-2.00614	-2.68213	-1.65051	0.0243619	0.013231	0.148493
lpg0329	rplC	383265	383912	+	50S ribosomal protein L3	-2.43183	-2.71632	-2.27032	0.0101689	0.027885	0.138644
lpg0330		383912	384517	+	50S ribosomal protein L4	-1.98999	-2.70967	-2.67191	0.0241767	0.00683931	0.0519452
lpg0331	rplW	384535	384810	+	50S ribosomal protein L23	-2.73838	-3.49221	-3.50852	0.0287554	0.00653592	0.0583517
lpg0332		384825	385649	+	50S ribosomal protein L2	-1.72983	-1.9429	-1.57621	0.0145597	0.00447334	0.206623
lpg0333		385877	386176	-	hypothetical?	-2.22522	-3.14175	-2.72576	0.0152333	0.0163059	0.0560096
lpg0334	rplV	385956	386291	+	50S ribosomal protein L22	-2.71501	-3.19794	-3.2968	0.0692566	0.0279834	0.203634
lpg0335	rpsC	386297	386950	+	30S ribosomal protein S3	-1.53993	-2.22453	-3.07828	0.0232648	0.00655042	0.026858
lpg0336	rplP	386970	387380	+	50S ribosomal protein L16/(L10E)	-2.49428	-3.73197	-3.20601	0.0144213	0.000649353	0.0435237
lpg0337	rpmC	387383	387574	+	50S ribosomal subunit protein L29	-2.42485	-1.6058	-4.05502	0.0289213	0.086234	0.0366474
lpg0338	rpsQ	387579	387830	+	30S ribosomal protein S17	-0.200284	-0.17198	-2.20429	0.389756	0.42019	0.0158804
lpg0339	rplN	387922	388284	+	50S ribosomal protein L14	-3.05877	-3.55905	-3.666	0.0120616	0.000247314	0.0652103
lpg0340	rplX	388300	388626	+	50S ribosomal protein L24	-1.47233	-1.27538	-3.13828	0.0807348	0.130328	0.0108412
lpg0341		388636	389193	+	50S ribosomal protein L5	-2.76993	-3.11246	-3.92961	0.0168832	0.0209096	0.0117124
lpg0342	rpsN	389224	389508	+	30S ribosomal protein S14	-1.76656	-3.42629	-3.86583	0.0161242	0.000218695	0.017634
lpg0343	rpsH	389540	389926	+	30S ribosomal protein S8	-1.43115	-2.5133	-2.30542	0.0197311	0.00271494	0.0197834
lpg0344	rplF	389947	390483	+	50S ribosomal protein L6/(L9E)	-2.4888	-3.81142	-3.47463	0.0160069	0.000293478	0.0475648
lpg0345	rplR	390443	390853	+	50S ribosomal protein L18	-0.733004	-3.02844	-3.0305	0.136798	0.00641404	0.0106317
lpg0346	rpsE	390866	391369	+	30S ribosomal protein S5	-1.35005	-3.18227	-2.66126	0.0162167	0.00476896	0.0327929
lpg0347	rpmD	391375	391557	+	50S ribosomal protein L30/(L7E)	-0.19863	-2.42084	-3.34805	0.489437	0.00256604	0.00361235
lpg0348	rplO	391560	391991	+	50S ribosomal protein L15	-1.76206	-3.37365	-3.21362	0.0308046	0.00271056	0.0135369
lpg0349	secY	391991	393322	+	preprotein translocase (secretion protein SecY)	-0.605152	-3.47049	-4.02501	0.0972942	0.00164129	0.0112124
lpg0350	rpmJ	393342	393452	+	50S ribosomal protein L36	-1.88948	-2.58817	-3.5098	0.033088	0.014863	0.0421558
lpg0351	rpsM	393533	393886	+	30S ribosomal protein S13	-2.57221	-4.22052	-5.00396	0.00204118	0.00273469	0.0214458
lpg0352	rpsK	393913	394308	+	30S ribosomal protein S11	-0.729043	-2.50524	-3.51954	0.0242974	0.00300106	0.00531722
lpg0353	rpsD	394328	394945	+	30S ribosomal protein S4	0.318928	-2.37519	-3.33405	0.166862	0.00667884	0.00441462
lpg0354	rpoA	394967	395956	+	DNA-directed RNA polymerase alpha subunit RpoA	-2.7001	-3.94904	-3.24946	0.00944913	0.000893294	0.0643583
lpg0355	rplQ	395978	396358	+	50S ribosomal protein L17	0.627108	-1.08713	-1.97632	0.0150377	0.00270568	0.00465977
lpg0356	ssb	396432	396917	-	single strand binding protein	0.0525091	-0.82409	-3.76843	0.192246	0.00223664	0.00150105
lpg0357		396995	398359	-	major facilitator family transporter (multidrug efflux transporter)	-1.77221	-2.69387	-5.63143	0.00394101	0.00228399	0.00343495
lpg0358		398521	399276	+	glucose-1-dehydrogenase (1-cyclohexenylcarbonyl CoA reductase-short chain family)	-0.37208	-1.2024	-2.64516	0.202406	0.0140974	0.00276547
lpg0359	acpP	399350	399760	+	acyl carrier protein	-2.24604	-2.93946	-3.25568	0.00652155	0.00110944	0.0238051
lpg0360	fabA	399760	400656	+	3-hydroxymyristoyl/3-hydroxydecanoyl-(acyl carrier protein) dehydratases	-1.0694	-2.50171	-3.80937	0.011249	0.00612831	0.0271605
lpg0361	fabF	400664	401953	+	3-oxoacyl-[acyl-carrier protein] synthase II (beta-ketoacyl-ACP-synthase), C-terminal	-1.25652	-3.85715	-5.4767	0.0155891	0.000598557	0.00386725
lpg0362	fabF	401957	403231	+	3-oxoacyl-[acyl-carrier protein] synthase II (beta-ketoacyl-ACP-synthase), N-terminal	-1.98717	-2.05688	-2.65984	0.0175834	0.0147244	0.0775983
lpg0363	waaM	403227	404069	+	lipid A biosynthesis acyltransferase (lauroyl/myristoyl acyltransferase)	-0.455898	-2.04498	-2.49075	0.0278814	0.0938852	0.0458909
lpg0364		404185	404487	-	small ORF (101aa)	0.271386	0.38333	-1.80758	0.114377	0.0361175	0.00201816
lpg0365		404665	407352	-	ORF	0.017128	0.0904085	-2.12345	0.364449	0.418799	0.00519884
lpg0366	dapF	407666	408496	-	diaminopimelate epimerase	-1.17641	-0.986296	-2.22602	0.0199247	0.015029	0.000246179
lpg0369		409315	409989	+	carboxylesterase/phospholipase	-0.705331	-1.49465	-4.74342	0.00352329	0.0231257	0.00287862
lpg0370		409989	410420	+	oligoketide cyclase/lipid transporter protein COG2867	-0.70416	-1.24787	-1.63769	0.00450754	0.0113456	0.0759961
lpg0371		410410	410679	+	hypothetical COG2914	-1.38255	-1.84659	-2.42254	0.0433962	0.000184145	0.079186
lpg0372	smpA	410774	411115	-	COG2913 small protein A (tmRNA-binding), outer membrane lipoprotein	-0.457138	-0.153324	-2.47226	0.0711852	0.145116	0.00471214
lpg0373		412548	413183	+	components of sensory transduction system (sensory box/GGDEF DNA binding protein) response regulator containing a CheY receiver domain and GGDEF domain COG 2129 diguanylate cyclase (GGDEF)	1.34885	1.17507	-0.979513	0.0255291	0.0345481	0.0792393
lpg0374		413502	413885	-	adenylate cyclase? (ATP-pyrophosphate lyase?) lipoprotein?	0.596667	-1.27267	-0.615862	0.0257286	0.00939192	0.121889
lpg0376	sdhA	414783	419069	-	SdhA; GRIP coiled-coil protein GCC185	1.30699	1.60033	-0.915237	0.0147781	0.0119034	0.112936
lpg0377		419235	419975	-	hypothetical protein	-0.420062	-0.832403	-1.48785	0.164648	0.0972912	0.0355967
lpg0378		419959	421212	-	A. fulgidus predicted coding region AF2307	-1.2841	-2.30091	-3.77492	0.0176579	0.0137085	0.0124225
lpg0380		422630	423346	-	ORF	0.736819	2.68386	1.81182	0.0461617	0.0120757	0.125588
lpg0381		423538	424008	-	hypothetical	-1.00537	-1.62298	-3.99003	0.100047	0.00362165	0.023722
lpg0382	osmY	424008	424571	-	osmotically inducible protein Y	-0.735481	-0.325122	-1.19017	0.0432065	0.106856	0.0188344
lpg0383		424818	425297	-	small ORF (160aa) very weak IcmL homolog	-1.36475	-0.0796467	-2.81025	0.0519425	0.427495	0.0121375
lpg0384	uvrA	425369	428221	+	excinuclease ABC A subunit (UvrA)	0.087629	-0.119071	-1.20059	0.499612	0.323649	0.0347315
lpg0387		430048	430818	-	ABC transporter, permease protein	-1.70007	-3.14141	-3.47475	0.00768215	0.00125449	0.0117703
lpg0389		431782	431892	+	ORF	-0.492778	-1.79185	-5.36961	0.0290939	0.00864377	0.00143538
lpg0390	VipA	431956	433011	-	ORF	-1.18656	-0.360938	-1.54395	0.00886927	0.016858	0.0174808
lpg0391		433101	433637	-	SM20-related protein (Ca binding protein)	-1.39455	-1.79712	-3.69003	0.0332043	0.0100644	0.0106081
lpg0393		435144	436004	+	ORF	1.40734	0.853456	-2.09031	0.0565474	0.100124	0.00439978
lpg0394		436111	436563	-	COG0350 methylated DNA protein cysteine S-methyltransferase	0.942154	-2.825	-3.01724	0.0160382	0.000605598	0.00788391
lpg0395	rplS	436582	436944	-	50S ribosomal protein L19	1.28556	-0.452013	-0.764281	0.000310545	0.0589943	0.145109
lpg0396	trmD	436974	437741	-	tRNA (guanine N1) methyltransferase	0.0974987	-1.47344	-3.31172	0.398801	0.0550456	0.0469742
lpg0397	rimM	437726	438232	-	16S rRNA processing protein RimM	-0.972025	-1.99346	-2.31617	0.0403095	0.00858171	0.0409137
lpg0398		438107	438238	+	ORF	-0.0180972	1.23312	-1.81335	0.191352	0.0124403	0.054055
lpg0399	rpsP	438241	438498	-	30S ribosomal protein S16	-1.88187	-1.95366	-3.09517	0.0216238	0.0153272	0.0151356
lpg0401		440216	440887	-	ORF	0.300295	1.6192	-0.931822	0.180379	0.00754129	0.142397
lpg0404		445085	446485	+	amino acid antiporter (glutamate/gamma-aminobutyrate antiporter)	-1.20866	-2.66888	-4.30568	0.0105799	0.000824559	0.00279206
lpg0407		447825	448265	-	ORF	-0.313628	0.316824	-1.69515	0.081778	0.273542	0.0106809
lpg0408		448287	448832	-	inner (transmembrane) protein (disulfide bond formation protein? (protein-disulfide reductase)	-0.427468	1.66779	-1.60155	0.0964642	0.00554888	0.00480385
lpg0409		449520	450245	+	hypothetical (SURF1 family) (cytochrome c oxidase assembly protein?)	-1.5736	-2.24479	-5.80671	0.000704789	0.00163558	0.0073008
lpg0410		450232	450774	+	hypothetical protein	-2.35822	-1.43278	-2.76724	0.00997164	0.0191062	0.0448936
lpg0411		450758	451786	+	cytochrome c oxidase assembly protein (membrane protein)	-1.28218	-1.87968	-2.99089	0.0194189	0.0026548	0.0365705
lpg0412		451779	452660	+	protoheme IX farnesyltransferase (cytochrome c oxidase assembly factor)	-1.40714	-2.07035	-3.43229	0.010965	0.00733585	0.0152444
lpg0413		452673	453311	+	hypothetical (SCO1/SenC family protein)	0.523258	1.22466	-1.15333	0.00591594	0.000343062	0.0361423
lpg0415		454596	454838	-	ORF	-2.63604	-1.7647	-2.18861	0.0206205	0.0861509	0.179941
lpg0416	zwf	455156	456643	+	glucose-6-phosphate-1-dehydrogenase	-1.07794	-1.04728	-2.8185	0.00451119	0.0235425	0.0356537
lpg0417	pgl	456615	457343	+	6-phosphogluconolactonase	-1.82573	-2.9962	-3.85323	0.0213815	0.000323106	0.016418
lpg0418	edd	457334	459169	+	6-phosphogluconate dehydratase	0.110522	-1.35842	-1.16876	0.309672	0.0198897	0.0209228
lpg0419	glk	459147	460151	+	glucokinase (glucose kinase)	-0.741658	-2.98389	-3.91363	0.00128994	0.000391671	0.00219201
lpg0420	eda	460141	460800	+	multifunctional: 2-keto-3-deoxygluconate 6-phosphate aldolase/(4-hydroxy-2-oxoglutarate aldolase) (KHG/KDPG aldolase)	0.274667	-1.01702	-1.48454	0.497613	0.000457094	0.0242549
lpg0421	ywtG	460916	462334	+	D-xylose (galactose, arabinose)-proton symporter	1.43807	1.86723	-0.0671748	0.0413449	0.00692394	0.117516
lpg0422		462430	463776	-	glucoamylase (glucan-1,4 alpha glucosidase)	0.0827593	-0.564831	-3.24967	0.368662	0.0701452	0.023693
lpg0424		464228	464764	-	hypothetical protein	-1.13607	-2.03363	-4.65972	0.0382688	0.00220495	0.00119012
lpg0425	hemH	464895	465890	-	ferrochelatase	-0.636686	-0.44218	-1.84903	0.0915718	0.117337	0.0457633
lpg0426	cspD	466001	466231	-	cold shock protein CspH	-0.440508	-0.445504	-2.26497	0.141204	0.0755498	0.0122829
lpg0427		466588	466896	+	diadenosine tetraphosphate (Ap4A) hydrolase,histidine triad family protein	1.31534	0.0283892	-2.70681	0.00571179	0.478806	0.0125447
lpg0428		467116	467541	-	glyoxylase domain hypothetical protein COG0346	0.544119	-0.450291	-2.56138	0.0900899	0.036931	0.0263897
lpg0429	oprM	467559	468908	+	outer membrane efflux protein (multidrug resistance) (RND family)	1.11594	1.65322	-1.24204	0.00937463	0.00343151	0.174542
lpg0431		470060	470995	+	ORF	-1.29426	-1.77871	-5.15363	0.0977604	0.0160044	0.000691136
lpg0432		470965	471861	+	ORF	-0.850065	-1.09445	-6.5142	0.00678263	0.0029384	0.0126522
lpg0433		471886	472263	+	hypothetical (transcriptional regulator), COG1733	-0.619428	-0.0811018	-3.68545	0.418499	0.351656	0.0465009
lpg0434		472271	472795	-	ORF	-1.5732	-2.49629	-5.38852	0.00649637	0.00444406	0.0101248
lpg0437	ceg14	474811	476808	+	ORF	0.0557268	-0.315645	-3.28204	0.275165	0.217545	0.016003
lpg0438		477099	477314	-	ORF	0.350454	-0.691716	-4.66119	0.210715	0.066695	0.0446966
lpg0439		477493	478539	-	ORF	1.03125	0.992728	-2.74471	0.0203928	0.164521	0.0086465
lpg0440		478631	478840	+	small ORF (70aa)	0.936722	1.48084	-0.072355	0.00303783	0.0382507	0.166653
lpg0441	icmT	479014	479271	+	IcmT	1.38702	1.78719	-1.09333	0.022718	0.0129488	0.0475506
lpg0442	icmS	479275	479616	+	IcmS	-0.484463	0.298546	-2.42664	0.0413355	0.240697	0.00255916
lpg0443	icmR	479719	480078	+	IcmR	0.622796	0.653744	-2.16342	0.0491929	0.18469	0.0395614
lpg0444	icmQ	480148	480744	+	IcmQ	0.22011	0.239778	-1.35861	0.104698	0.00331099	0.00339413
lpg0445	icmP	480922	482061	+	IcmP (DotM)	2.14824	3.53903	0.0484745	0.00148292	0.00932015	0.113744
lpg0446	icmO	482061	484409	+	IcmO (DotL) (TrbC)	0.024139	2.07197	-1.50454	0.296933	0.0189945	0.00662825
lpg0447	lphA	484816	485382	+	LphA (DotK) (OmpA family protein)	-2.58573	-1.68695	-5.16125	0.000344076	0.00270144	0.0260732
lpg0448	icmM	485397	485678	+	IcmM (DotJ)	-0.668574	-0.722051	-2.57059	0.104904	0.057507	0.0192031
lpg0449	icmL	485697	486332	+	IcmL (DotI)	-0.352692	-1.931	-5.41522	0.017968	0.00948879	0.00379765
lpg0450	icmK	486335	487417	+	IcmK (DotH) (TraN)	-0.952679	-2.09697	-4.10553	0.01464	0.00412268	0.000404632
lpg0453	icmC	491403	491984	+	IcmC (DotE)	0.0674764	1.26615	-1.11256	0.0933255	0.0144811	0.00584972
lpg0454	icmD	492130	492408	+	IcmD (DotP)	1.24622	1.76687	0.169205	0.014408	0.0207011	0.48034
lpg0455	icmJ	492591	493232	+	IcmJ (DotN)	-0.166448	-0.0260779	-1.68681	0.257921	0.266305	0.00280957
lpg0456	icmB	493271	496297	+	IcmB (DotO) (TraU)	-0.546796	-0.00855542	-2.99903	0.394077	0.481393	0.00862713
lpg0457	tphA	496449	497702	-	tphA (proP) proline/betaine transporter, MFS family	-0.646764	-2.52556	-4.18322	0.0346343	0.00064078	0.00632764
lpg0458	icmF	497708	500626	-	IcmF	0.298344	0.390841	-1.12532	0.450557	0.295724	0.00799174
lpg0459	icmH	500629	501411	-	IcmH (DotU)	-2.94936	-2.42132	-5.33393	0.000227652	0.000145677	0.0149713
lpg0460	purH	501699	503285	-	phosphoribosylamineimidazolecarboxamide formyltransferase (purine biosynthesis PurH)	-2.21461	-2.46698	-3.77752	0.000625707	0.00266764	0.0181041
lpg0464	aroQ	506038	506472	-	3-dehydroquinate dehydratase type	-4.13892	-5.29511	-7.59596	0.0024781	0.000946203	0.0501381
lpg0465		506482	506718	-	small ORF (79aa)	2.6737	3.17055	2.65557	0.0446556	0.00461204	0.227422
lpg0467		509030	510658	+	zinc metalloprotease (hemagglutinin/protease)	-1.50083	-3.40068	-3.84478	0.0386425	0.00103934	0.00798468
lpg0468		510666	511514	-	lipase A	1.88791	1.52648	-0.604512	0.00440374	0.00587779	0.179095
lpg0469		511961	512731	+	endonuclease/exonuclease/phosphatase family protein	1.7823	2.96145	-0.614002	0.00380954	0.00721556	0.0967363
lpg0472		514890	515429	+	IcmC homolog (DotV)	2.05805	2.69404	-0.536462	0.00989376	0.000658023	0.216318
lpg0473		515579	515872	-	hypothetical (PhnO related protein) phosphonate metabolism, gene regulation?	0.619952	0.636183	-1.0964	0.0423976	0.141735	0.0219287
lpg0474		516084	516824	+	CDP-diacylglycerol-serine-O-phosphatidyltransferase (phosphatidylserine synthetase)	-2.09348	-2.36028	-4.23938	0.00114893	0.000541398	0.0314977
lpg0475	ptsH	517071	517337	-	sugar transport PTS system phosphocarrier HPr protein	-1.09513	-1.51087	-4.25211	0.0204645	0.0118078	0.014825
lpg0476		517531	517827	-	sigma-54 modulation protein	-2.1323	-1.03894	-0.938307	0.0332306	0.387119	0.425156
lpg0477		517857	519248	-	RNA polymerase signma-54 factor RpoN	1.44116	1.43535	-0.0509442	0.088406	0.00307514	0.214595
lpg0478	rpL33	519461	519622	-	50S ribosomal protein L33	-1.65987	-2.65318	-3.14259	0.0131223	0.000734249	0.0374246
lpg0479	rpmB	519640	519873	-	50S ribosomal protein L28	-2.00074	-2.88806	-3.40163	0.0406097	0.00470912	0.0178252
lpg0480		519971	520129	+	small ORF (53aa)	-2.0582	-2.16756	-1.2948	0.0088454	0.00675428	0.168513
lpg0481		520139	520816	+	(S-adenosylmethionine-dependent) methyltransferase [tRNA(guanine-N(7)-methyltransferase?)]	-1.74378	-2.27365	-2.04868	0.071261	0.0148956	0.0742278
lpg0485	hflC	524867	525784	+	HflC protein (phage lambda CII repressor?)	0.54938	-0.639001	-1.18201	0.193436	0.023939	0.0140017
lpg0486	purA	525922	527214	+	adenylosuccinate synthetase	-0.216259	-1.78357	-2.24584	0.108182	0.00749226	0.00894971
lpg0488		528190	528621	+	transposase (IS4 family, ISSod6)	0.353905	-0.140347	-1.85851	0.187235	0.141695	0.0266257
lpg0489		528685	528972	+	hypothetical (endonuclease?)COG2827	0.0693983	-0.540488	-2.37793	0.126537	0.161951	0.0252839
lpg0490	argR	529253	529564	-	arginine repressor (transcriptional regulator)	1.06766	1.59019	-0.700031	0.0155882	0.0656314	0.331311
lpg0491		529838	530569	+	amino acid (glutamine) ABC transporter, periplasmic amino acid binding protein)	3.68632	2.69004	1.68068	0.0468318	0.0590806	0.440431
lpg0494	argG	531865	533079	+	argininosuccinate synthase	1.35722	1.86036	-0.0556466	0.0293821	0.0270791	0.347234
lpg0498		537107	538282	+	leucine-, isoleucine-, valine-, threonine-, and alanine-binding protein	1.19497	0.795918	-0.279491	0.0368328	0.0583826	0.190187
lpg0499		538361	539695	-	carboxy-terminal protease	0.859058	2.19092	0.619948	0.0561425	0.0377182	0.248877
lpg0500		539779	540945	-	peptidase (M23/M37 family)	1.46266	1.76666	-0.550218	0.0130507	0.0231411	0.0782383
lpg0501	pgm	540908	542449	-	phosphoglycerate mutase, 2,3-bisphosphoglycerate independent	-1.99777	-2.54171	-4.24505	0.00428139	0.0183294	0.000726206
lpg0503	uppS	544546	545259	+	undecaprenyl diphosphate synthetase (undecaprenyl pyrophosphate synthetase)	-1.25615	-1.84537	-3.6724	0.0100177	0.00323053	0.0141525
lpg0504	cdsA	545216	546067	+	phosphatidate cytidyltransferase (CDP diglyceride synthetase)	-2.3592	-5.32138	-6.08333	0.0030221	0.00285783	0.0141718
lpg0505	yaeL	546028	547452	+	membrane associated zinc metalloprotease	-1.24023	-2.80534	-2.94753	0.0285554	0.0182195	0.0212305
lpg0506		547578	549935	+	outer membrane protein (bacterial surface antigen family)	-0.693665	-1.37181	-1.39405	0.154931	0.0732816	0.0135541
lpg0507		550052	550549	+	outer membrane protein OmpH	-1.31487	-1.3433	-2.71901	0.07679	0.0794932	0.0080146
lpg0508	lpxD	550566	551582	+	UDP-3-O-(3-hydroxymyristoyl) glucosamine N-aclytransferase	-0.427505	-2.21241	-3.78767	0.107512	0.00186252	0.00164548
lpg0509		551334	551666	-	ORF sugar transporter family	-1.11237	-3.21621	-4.54113	0.0522263	0.00100083	0.00749507
lpg0510	fabZ	551703	552152	+	(3R)-hydroxymyristoyl-(acyl carrier protein) dehydratase (FabA)	-1.57071	-4.14076	-5.70162	0.00866196	0.0016343	0.000235851
lpg0511	lpxA	552152	552919	+	acyl-(acyl carrier protein)-UDP-N-acetylglucosamine acyltransferase	-0.758936	-2.34595	-2.34598	0.029136	0.00747476	0.00979836
lpg0512		552926	553327	+	CrcB protein (transmembrane protein), chromosome condensation? camphor resistance?	0.163203	-2.50117	-4.55261	0.267008	0.00346738	0.00149634
lpg0513	serS	553352	554629	+	seryl tRNA synthetase	-0.229981	-0.907671	-1.58537	0.447703	0.00478473	0.000740643
lpg0517	ytbE	558437	559264	-	COG0656: aldo/keto reductases, related to diketogulonate reductase (similar to plant metabolite dehydrogenase)	1.75773	1.48971	0.161704	0.015511	0.0830386	0.0300239
lpg0519	ceg17	560934	563144	-	ORF	-0.629129	1.32971	-0.816631	0.311862	0.0298832	0.193542
lpg0520		563559	564326	-	methyltransferase (ubiE/COQ5 family)	0.529445	1.79902	0.0749234	0.121507	0.0453733	0.376255
lpg0523	aacA4	565507	566067	-	aminoglycoside N(6')-acetyltransferase	1.05883	0.99108	-0.0815432	0.0163179	0.0193063	0.0767517
lpg0524		566133	566209	-	tRNA-Pro	-1.15196	-1.36166	-4.00316	0.00346403	0.0680725	0.0015602
lpg0525	lvgA	566512	567135	+	unknown virulence protein	0.958058	1.24086	-1.92055	0.0128134	0.0381256	0.049195
lpg0526		567171	567602	-	transmembrane protein?	-0.620899	-0.591293	-4.00146	0.15649	0.10001	4.76224e-05
lpg0527		567700	568848	-	signal transduction protein (possible competence protein)	-0.307238	0.093083	-1.85193	0.138392	0.0650662	0.0121352
lpg0528	sdhC	569140	569529	+	succinate dehydrogenase cytochrome b556 subunit C	0.222465	0.461292	-2.94441	0.148418	0.107923	0.00651917
lpg0529	sdhD	569526	569870	+	succinate dehydrogenase hydrophobic membrane anchor protein subunit D	1.28116	1.04157	-1.24327	0.000422734	0.00405657	0.0499714
lpg0530	sdhA	569875	571641	+	succinate dehydrogenase flavoprotein subunit A	0.220199	-0.0452835	-2.48364	0.0584046	0.267001	0.000151597
lpg0531	sdhB	571657	572376	+	succinate dehydrogenase iron-sulfur protein subunit B	-1.01357	-1.10108	-2.93338	0.00873102	0.091447	0.00379631
lpg0535	sucD	577814	578686	+	succinyl CoA synthetase alpha chain	-0.670058	-1.26822	-1.01412	0.0861824	0.00159862	0.110176
lpg0539		580808	581194	-	small ORF (129aa)	-0.283306	-0.604729	-3.10253	0.168386	0.11467	0.000584583
lpg0540		581844	583124	+	major facilitator family transporter (multidrug efflux transporter)	-1.18208	-3.02601	-4.36223	0.0171231	0.00427414	0.00346228
lpg0542	fis	585004	585282	+	DNA binding protein Fis (recombinational enhancer binding protein; factor-for-inversion stimulation protein)	-1.92751	-3.60536	-4.53915	0.0275522	0.00201829	0.0157641
lpg0543	prsA	585350	586294	-	ribose-phosphate pyrophosphokinase (phosphoribosyl pyrophosphate synthase)	-0.736456	-1.44184	-3.06479	0.248573	0.0299364	0.00531571
lpg0544		586263	586448	-	small ORF (62aa)	-1.90733	-2.99676	-5.10822	0.0048246	0.00078829	0.0106422
lpg0547		586679	587275	-	outer membrane lipoprotein LolB, anchoring of lipoproteins to periplasmic side of inner or outer membrane	0.128839	-0.764705	-1.31694	0.470882	0.0737823	0.00492477
lpg0548	kdtB+G443	587251	587847	+	phosphopantetheine adenylyltransferase (lipopolysaccharide synthesis)	1.50409	0.686489	-2.67676	0.000670556	0.0247392	0.0288055
lpg0549		587834	589555	+	gamma-glutamyltranspeptidase	-0.0983861	-1.61104	-2.67541	0.483548	0.0659821	0.0174983
lpg0551	plsC	592086	592856	-	1-acyl-sn-glycerol-3-phosphate acetyltransferase	-1.13569	-1.10346	-1.49903	0.0286077	0.052979	0.0650031
lpg0552	sugE	592886	593203	-	suppressor of GroEL (SugE) chaperonin?, SMR (small drug resistance) family	-1.43723	-1.80471	-3.36469	0.00644085	0.00424016	0.00691801
lpg0554	dinP	594473	595537	-	DNA-damage inducible protein P (DNA polymerase IV)	-0.939603	-0.753642	-2.85084	0.0375087	0.0717498	0.0362099
lpg0557	mutM	596675	597496	-	formamidopyrimidine DNA glycosylase	-0.00282145	-0.0313667	-1.8088	0.216904	0.331226	0.00686833
lpg0558		597907	599091	+	stearoyl-CoA-9-desaturase (fatty acid desaturase, type 2:fatty acid desaturase, type 1)	2.22761	1.97688	-0.215588	0.0139698	0.0255843	0.264368
lpg0559		599139	599534	-	small ORF (132aa)	0.680785	0.144295	-1.35087	0.0399186	0.362545	0.0214493
lpg0560	phaB	599794	600537	+	acetyoacetyl CoA reductase	0.435699	-0.0533324	-1.5223	0.194411	0.452757	0.00614522
lpg0562		601595	601990	+	hypothetical COG5394	-0.256163	0.152239	-1.91817	0.285622	0.351104	0.00540938
lpg0563		602138	602491	+	ORF	0.995152	2.39095	0.394975	0.023929	0.00564627	0.366139
lpg0564		602742	603809	-	hypothetical protein	-0.459429	0.123645	-1.88134	0.311664	0.0713303	0.017067
lpg0565		603867	604481	+	spore maturation protein B	-0.474523	-0.908324	-1.60779	0.0705205	0.0017702	0.0105392
lpg0566	spmB	604481	605011	+	spore maturation protein A	-1.9195	-2.18518	-3.29577	0.0123066	0.0016274	0.00910695
lpg0567		605148	606578	-	peptidase (M23/M37 family)	-1.82129	-1.44591	-1.55022	0.0387489	0.00498921	0.149502
lpg0569						0.673074	0.584966	1.52574	0.187253	0.0123201	0.0193558
lpg0570						-1.37139	-1.25242	-0.32681	0.00589812	0.0297849	0.431985
lpg0571						0.0547397	0.886537	1.69089	0.256955	0.0198795	0.00765463
lpg0572						-0.539993	0.482876	1.60509	0.11069	0.0182741	0.0148466
lpg0573						-0.971777	-0.0548218	1.72522	0.0674781	0.0618018	0.0315334
lpg0574						-0.985561	-0.0491708	1.30385	0.0152	0.277062	0.0378847
lpg0580	add	615522	616499	-	adenosine deaminase	-1.2741	-0.666875	-0.753497	0.00503559	0.0104237	0.039146
lpg0581		616597	616779	+	hypothetical	-0.531117	0.240864	-1.40191	0.0844692	0.024876	0.0282859
lpg0582		616847	617323	+	small ORF (159aa)	-0.295533	-0.543012	-2.28852	0.211857	0.0195686	0.0187785
lpg0583		617369	618619	-	phosphate transporter (phosphate permease)	-1.32645	-1.98534	-4.08134	0.0198691	0.0061421	0.00207521
lpg0584		618632	619300	-	hypothetical (phosphate transport regulator?)	-1.08336	-0.851217	-3.70123	0.0375243	0.00328994	0.000637945
lpg0586		620555	621115	+	transcriptional regulator, alginate biosynthesis?	1.23537	3.74612	4.48158	0.00799888	0.0120182	0.0107037
lpg0587	yqgF	621102	621527	+	hypothetical (Holliday junction resolvase, endonuclease involved in recombination)	0.619574	1.50411	0.917272	0.0204035	0.00697938	0.0667934
lpg0590	comM	623081	624589	-	competence related protein ComM (Mg(2+) chelatase) (two-component regulator)	1.12413	1.91248	0.737933	0.0436238	0.0474946	0.142891
lpg0592	glnK	625023	625394	+	nitrogen regulatory P-II transcription regulator (nitrogen regulatory protein)	3.3483	2.59448	2.11848	0.133793	0.0467908	0.197687
lpg0593		625410	625988	-	5-formyltetrahydrofolate cyclo-ligase	-0.162086	-1.38945	-3.03538	0.339232	0.0469619	0.0330471
lpg0594		626235	626417	+	ORF	-1.71018	-1.36848	-3.46834	0.0176482	0.110321	0.0194823
lpg0595		626434	627246	+	4-amino-4-deoxychorismate lyase (branched chain amino acid aminotransferase IlvE)	-0.595913	-2.14874	-2.61465	0.153013	0.0227267	0.0288535
lpg0596		627279	627971	-	conserved hypothetical protein	0.0387244	-1.80702	-4.18596	0.175635	0.0591174	0.00639622
lpg0597	aas	628114	630312	+	2-acylglycerophosphoethanolamine acyltransferase	-0.130543	-0.841773	-2.36905	0.377861	0.144229	0.001468
lpg0598		630316	630732	+	small ORF (139aa) (hypothetical?) COG4446	0.00556486	-1.53065	-4.62299	0.260674	0.0172982	0.000213015
lpg0601	ycf24	633891	635336	+	ABC transporter, permease	-2.30345	-2.4435	-2.38612	0.0297313	0.0271007	0.114153
lpg0602		635341	636090	+	ATP transporter, ABC binding component, ATP-binding protein	0.879513	1.05895	-1.03346	0.02659	0.0140074	0.0450984
lpg0603		636090	637373	+	ABC transporter, permease component	-0.767588	-1.5045	-2.02858	0.0809374	0.0221676	0.0118644
lpg0604		637366	638607	+	aminotransferase (cystein desulfurase, selenocysteine lyase)	-0.301054	-1.25644	-0.635792	0.143636	0.0287161	0.159443
lpg0605		638607	639053	+	nitrogen fixation protein (Fe-S cluster formation) NifU	-0.294781	-1.66581	-1.16959	0.429216	0.0926452	0.0273645
lpg0606		639092	639460	+	hypothetical (dTDP-4-keto-L-rhamnose reductase, component of ring hydroxylating complex) (phenylacetic acid degradation protein PaaD?)	-1.69187	-2.92841	-2.73583	0.0402214	0.0134348	0.0485816
lpg0607		639466	640416	+	lysyl tRNA synthetase	-0.938777	-1.79827	-1.5653	0.124237	0.0132914	0.0400155
lpg0608		640495	641406	-	hypothetical (SAM-dependent methyltransferase?)	0.940606	1.13204	-1.36551	0.0191361	0.0132333	0.0913227
lpg0610		642303	643607	-	major facilitator family transporter (multidrug efflux transporter)	2.30213	1.66149	-1.21222	0.00299117	0.00198477	0.186567
lpg0611		644249	645559	+	metal ion transporter (magnesium and cobalt efflux protein) (hemolysin)	0.704825	0.0465801	-3.01271	0.0883231	0.497315	0.0270429
lpg0613		646872	647192	-	ORF cytochrome c1 precursor?	0.0425706	-0.0703501	-1.29318	0.440981	0.0988151	0.00535744
lpg0616		648782	650029	+	GTP cyclohydrolase I PLUS perhaps regulatory protein: fused protein?	0.243221	-0.590229	-1.01975	0.307733	0.225685	0.0108126
lpg0617		650436	651524	+	major outer membrane protein	-0.504659	-0.861382	-1.27615	0.250675	0.065753	0.0227025
lpg0618	tag	651690	652259	-	3-methyladenine DNA glycosylase	-1.95219	-2.27363	-3.32581	0.00260903	0.00446267	0.0791637
lpg0619		652576	652953	+	glyoxylase (hydroxylase) COG3324	-0.352835	-0.555794	-1.82328	0.204882	0.0494837	0.0151948
lpg0620		653060	654031	-	conserved hypothetical protein	1.02228	0.620865	0.914604	0.028644	0.0491568	0.477276
lpg0621	sidA	654124	655545	-	SidA	1.48868	2.47137	-0.319499	0.0507999	0.0085605	0.49031
lpg0622		655709	657649	-	transmembrane protein	-0.954862	-1.16792	-6.12107	0.0995268	0.0406067	0.0188212
lpg0623		657763	658152	-	hypothetical	3.43926	4.74074	1.08487	0.0015063	0.0070415	0.491288
lpg0624		658289	658663	+	small ORF (125aa)	1.08814	2.16098	-0.268216	0.0200955	0.00924904	0.205227
lpg0625		658819	660171	+	expressed protein	1.24571	2.46936	1.61503	0.0778802	0.0212344	0.0456455
lpg0629		666471	666980	-	Tfp pilus assembly protein PilX?	-0.952336	1.30101	2.61985	0.139383	0.0886857	0.00217458
lpg0630		666980	668044	-	hypothetical (type IV fimbrial biogenesis PilW related protein, transmembrane)	-0.238192	1.07972	1.26294	0.329286	0.0371561	0.0492703
lpg0632		668596	669300	-	type IV pre-pilin (type IV fimbrial pilin; fimbrial biogenesis protein)	-1.03386	0.093176	-2.62704	0.0484981	0.485857	0.0163353
lpg0633		669525	670427	-	polysaccharide deacetylase (peptidoglycan N-acetylglucosamine deacetylase A)	-0.689559	-0.195519	-1.87105	0.00989067	0.233228	0.0214187
lpg0634		670562	671908	-	ORF	-2.16021	-2.08631	-2.86903	0.0326486	0.0445515	0.0372091
lpg0635		672196	673674	+	melitin resistance protein (dolichyl phosphate-mannose protein mannosyltransferase)	0.215151	-0.281004	-2.79068	0.0698797	0.341429	0.0171364
lpg0636	tdk	673832	674494	+	thymidine kinase	-2.18637	-2.66385	-4.19815	0.00377789	0.00297508	0.0365762
lpg0637		674545	675813	+	major facilitator family transporter (multidrug efflux transporter)	-2.1561	-2.91333	-4.40229	0.00883644	0.0186098	0.0187062
lpg0638		675829	677109	+	major facilitator family transporter (multidrug efflux transporter)	-0.172701	-0.68535	-2.37573	0.441094	0.148181	0.0157972
lpg0640	hslV	678519	679064	+	heat shock protein, HslVU, proteasome-related peptidase subunit	-0.072018	-0.464506	-1.86528	0.348288	0.120133	0.00232869
lpg0641	hslU	679051	680391	+	ATP dependent Hsl protease, ATP binding subunit (ATP binding heat shock protein)	1.96107	1.71064	-0.380504	0.00237536	0.00536477	0.248837
lpg0643		682218	683453	-	ribonuclease BN (tRNA processing exoribonuclease BN)	0.105571	-1.38643	-5.12663	0.304272	0.00953152	0.0242744
lpg0644		683868	688328	+	membrane protein?	1.27941	3.47216	2.30472	0.0446864	0.000419712	0.0572843
lpg0645		690883	692925	+	partial RtxA	1.57486	3.03806	1.22992	0.00669195	0.0048423	0.179703
lpg0646	wrbA	693107	693703	+	trp repressor binding protein	-0.333544	-1.24296	-2.2321	0.0842926	0.0856554	0.00226105
lpg0648	xth	696023	696802	+	exodeoxyribonuclease III	-0.141306	-1.26279	-3.23096	0.32539	0.0621981	0.013757
lpg0649	xthA1	696777	697565	+	exodeoxyribonuclease III	2.13305	1.85021	-0.444195	0.0280338	0.105069	0.0924838
lpg0650	rpmE	697705	697929	+	50S ribosomal protein L31	-0.346886	-2.17979	-4.56813	0.104917	0.00709841	0.000648385
lpg0651		698059	699291	+	malate oxidoreductase (malic enzyme)	-1.12509	-3.12453	-4.95766	0.0392405	0.00710604	0.00494732
lpg0652		699505	700794	+	major facilitator family transporter (multidrug efflux transporter, MFS family)	-2.0161	-3.55569	-4.58056	0.000342515	0.00149913	0.00810917
lpg0653		700778	702052	+	major facilitator family transporter (multidrug efflux transporter, MFS family)	-0.821005	-2.6765	-4.80164	0.0316862	0.0158283	0.0107889
lpg0654	dam	702087	702902	-	DNA adenine methylase (DNA-adenine methyltransferase) Dam	-1.55418	-3.06793	-4.88043	0.0121475	0.00151129	0.010299
lpg0655		703076	704299	-	tryptophan/tyrosine permease (tyrosine-specific transport protein)	-2.0163	-3.76206	-6.86516	0.0329035	0.0116877	0.00273062
lpg0656		704471	705658	-	tryptophan/tyrosine permease (tyrosine-specific transport protein) (aromatic amino acid transport)	-0.894135	-2.59309	-5.39569	0.0329768	0.00628107	0.000993953
lpg0657		705672	706418	-	outer membrane protein OmpA?	-0.0756657	-1.42869	-3.52364	0.405064	0.0166868	0.000280373
lpg0658		706807	707661	+	HlyD family secretion protein	-0.643743	-1.32857	-3.10034	0.139593	0.0366156	0.0119743
lpg0659		707667	709406	+	ABC transporter ElsE (ABC transporter ATP binding protein)	-1.66189	-2.64539	-4.72545	0.0550475	0.0242063	0.0340274
lpg0660		709427	710545	+	ABC transporter permease protein	-1.94673	-4.08989	-5.36484	0.00550638	0.00690087	0.00982634
lpg0661		710548	711669	+	ABC transporter permease protein	-1.72517	-3.03111	-5.18661	0.0180599	0.00169964	0.00687729
lpg0663		713457	715274	-	soluble lytic murein transglycosylase	1.13184	1.43016	0.636261	0.04309	0.0132991	0.497168
lpg0664	rpe+G736	715280	715930	-	D-ribulose-5-phosphate-3-epimerase	1.80471	1.71798	0.263495	0.0292529	0.0753448	0.361368
lpg0665		716149	716610	-	putative transmembrane protein COG 2259	1.9106	3.43993	0.123074	0.0149843	0.00912529	0.441229
lpg0666		716610	717386	-	conserved hypothetical protein	0.157495	0.714181	-3.72186	0.370682	0.0942609	0.0156679
lpg0667		717382	718248	-	conserved hypothetical protein	1.37004	2.34173	0.525819	0.0445488	0.0695797	0.302146
lpg0668		718253	718468	-	bromodomain? protein-protein interactions? [overlaps (different frame) with next one]	1.83634	2.34606	2.92576	0.157395	0.0458277	0.0244262
lpg0669		718257	718508	-	hypothetical exported protein [overlaps (different frame) with previous one]	-0.800145	1.33906	1.44464	0.191838	0.0577904	0.0311151
lpg0670		718789	719868	+	hypothetical	1.03262	2.89972	1.71266	0.000680983	0.000516845	0.027275
lpg0671	ndh	719987	722200	+	NADH dehydrogenase transmembrane protein	2.12462	5.93601	4.38055	0.000455514	3.92492e-05	0.0166364
lpg0672		722245	723006	+	acetoacetate decarboxylase (ADC)	2.45994	3.64659	2.21633	0.040859	0.0295644	0.0987573
lpg0673		723047	723316	+	signal peptide protein (integral or exported protein?)	2.17387	4.27632	2.99333	0.0381122	0.000213678	0.0531161
lpg0674		723312	724622	+	adenylate cyclase	0.850429	2.08727	-0.579226	0.0405535	0.00151957	0.156287
lpg0676		725456	726280	-	protein product; similar to unknown protein	-0.761537	-1.43199	-3.27388	0.0445112	0.00742959	0.0105826
lpg0677		726557	726820	+	small ORF (88aa)	1.04234	-0.289672	-3.62457	0.0019264	0.209743	0.0107544
lpg0678		726986	727747	-	arginine ABC transporter, periplasmic binding protein (arginine 3rd transport system periplasmic binding protein, arginine transport system substrate-binding protein)	-0.126404	0.712036	-3.40497	0.220093	0.19171	0.00710203
lpg0680		730825	732090	+	dipeptidyl aminopeptidase/acylaminoacyl peptidase	0.184653	-1.27705	-2.11568	0.191826	0.0861032	0.00708739
lpg0682		732710	733648	+	ABC transporter ATP-binding protein (ABC-type multidrug transport system, ATPase component) (daunorubicin resistance)	1.86925	1.15417	-0.0521237	0.0170317	0.0349479	0.29864
lpg0683		733666	734781	+	transmembrane protein COG0842 ABC-type multidrug transport system (nitrate ABC transporter permease)	-0.485002	-1.4581	-4.36588	0.196835	0.0717919	0.0187767
lpg0685		736395	737699	-	Fe-S oxidoreductase (2-methylthioadenine synthase)	-1.27561	-1.91637	-3.2258	0.017281	0.019014	0.0191726
lpg0686	dsbD	737792	739579	-	thiol:disulfide interchange protein DsbD (thioredoxin:cytochrome c biogenesis)	0.39253	-0.168275	-1.91631	0.05376	0.17566	0.00016637
lpg0687	htpA	739735	740022	+	Hsp10, 10 kDa chaperonin (GroES protein)	1.1221	0.221434	-0.584318	0.00573638	0.230256	0.0875769
lpg0688	htpB	740047	741696	+	Hsp60, 60K heat shock protein HtpB (60 kDa chaperonin) (GroEL protein)	-0.515109	-2.00337	-1.53075	0.266575	0.0109836	0.0458425
lpg0689		741822	742259	+	DNA binding stress protein (ferritin-like, oxidative damage protection)	-0.191285	-1.6732	-2.51551	0.358282	0.00797864	0.00813292
lpg0690		742489	744633	+	hypothetical (integral membrane protein)	-1.1095	-2.6669	-2.86663	0.0476912	0.014647	0.0118291
lpg0691	parE	744895	746772	-	DNA topoisomerase IV subunit B (DNA gyrase subunit B)	1.71728	1.32546	-0.799558	0.0618022	0.00278985	0.00373327
lpg0692	dppF	746894	748711	+	ABC type dipeptide/oligopeptide/nickel transport, ATPase (?) component (ABC transport, ATP binding component)	0.442637	-0.197158	-2.67221	0.193393	0.304678	0.0325073
lpg0694	proS	753448	755214	-	prolyl-tRNA synthase	1.04607	0.358467	-0.330502	0.00304292	0.181897	0.151466
lpg0697	sul1	759974	762277	-	sulfate transporter (perhaps also: carbonic anhydrase)	-0.80499	-2.73324	-4.82493	0.142932	0.00599297	0.00486599
lpg0698		762471	763319	-	hypothetical (ATPase)	-0.237501	-0.72779	-1.9458	0.0422348	0.0455907	0.00751649
lpg0699		763340	764704	-	outer membrane protein TolC (outer membrane channel; specific tolerance to colicin E1)	1.99061	2.98711	0.707079	0.0678234	0.0172535	0.361954
lpg0700	pcm	764719	765390	-	protein-L-isoaspartate-O-methyltransferase	-1.7414	-1.92792	-3.21938	0.0135905	0.00367052	0.0335705
lpg0701	kbl	765484	766728	+	2-amino-3-ketobutyrate coenzyme A ligase (glycine acetyltransferase) (7-keto-8-aminopelargonate synthetase)	-0.56365	-0.506069	-1.75306	0.200973	0.274606	0.0255366
lpg0702	tdh	766813	767838	+	threonine(-3-)dehydrogenase	-2.27308	-2.89117	-2.85683	0.00812973	0.0147049	0.0615334
lpg0703		767884	769554	+	ABC transporter, ABC binding protein	1.04736	1.27497	-0.198132	0.0111048	0.0226702	0.333103
lpg0704	enhA	769599	770207	+	enhanced entry protein EnhA	-0.2779	-2.29186	-3.17671	0.101576	0.0100944	0.00622251
lpg0705		770320	770754	+	COG2391 predicted transporter component	1.18911	2.15723	-0.932352	0.0337599	0.000293671	0.165847
lpg0706		770649	771179	+	COG2391 predicted transporter component	-0.921131	-2.60828	-3.81362	0.0780323	0.00359142	0.0312903
lpg0707		771225	772394	-	(outer) membrane protein (long chain fatty acid transporter?)	-0.131997	-2.62508	-3.92745	0.438173	0.00556868	0.0103156
lpg0708		772454	773413	-	IcmL homolog	-0.544526	-0.565419	-2.65116	0.0603229	0.163149	0.0456967
lpg0710	yueD	774672	775478	+	sepiapterin reductase (short chain dehydrogenase) (benzil reductase)	-0.187027	-0.794934	-3.83071	0.00506249	0.0167349	0.000329755
lpg0713		777414	779411	+	oligopeptide transporter	-0.466175	-2.42703	-4.51462	0.125992	0.00941775	0.0204553
lpg0714		779579	780667	-	sensor histidine kinase (two component sensor)	0.580007	-0.640426	-2.35017	0.00595616	0.00722651	0.0236633
lpg0717		782551	783009	-	small ORF (153aa)	0.7728	1.77522	-0.862403	0.00108178	0.00544097	0.0850268
lpg0718		783101	784345	-	proton/sodium-glutamate symport protein (sodium:dicarboxylate symport)	-0.72393	-0.908134	-2.76579	0.0333129	0.095531	0.0156524
lpg0719	valS	784470	787232	-	valyl tRNA synthase	-0.569683	-1.39402	-3.26357	0.286728	0.0301315	0.00220483
lpg0720		787494	790538	-	multidrug resistance protein (transporter, AcrB/AcrD/AcrF family) (RND efflux)	0.183442	-2.1373	-2.91296	0.16798	0.00241852	0.00767434
lpg0722		792158	792559	+	ORF hypothetical?	1.00067	-0.230737	-0.444788	0.0344716	0.140469	0.101022
lpg0723		792628	793062	+	small ORF (145aa) zinc finger protein? VrrB? His rich glycoprotein?	0.958234	1.17744	-0.943142	0.0332733	0.0183543	0.0644685
lpg0724		793190	793498	+	hypothetical lipoprotein; hyperosmotically inducible periplasmic protein (protein Y?)?	-1.23585	-1.77049	-1.50617	0.0360047	0.00172915	0.117756
lpg0725	glyA3	793529	794779	+	serine hydroxymethyltransferase	-0.268212	-1.92352	-2.98147	0.0894671	0.0018786	0.00709957
lpg0726		794785	795249	+	ATP cone and Zn ribbon domains protein (transcriptional regulator), COG1327	-0.718696	-1.37974	-2.5179	0.254378	0.0391115	0.010388
lpg0727	nusB	795382	795750	+	transcription termination factor NusB (nitrogen utilization substance protein B)	-0.210744	-1.33413	-2.19023	0.177647	0.0222849	0.0210578
lpg0728	thiL	795725	796699	+	thiamine monophosphate kinase (AIR synthase)	0.889315	-0.690499	-2.75932	0.0948701	0.0882317	0.0256947
lpg0729	pgpA	796792	797271	+	phosphatidylglycerophosphatase A (PgpA)	0.791866	-0.110077	-2.18756	0.0146744	0.468031	0.011025
lpg0730		797274	798323	+	transmembrane permease	-1.94303	-3.46492	-6.30348	0.0107007	0.00335279	0.00514526
lpg0731		798321	799055	-	hypothetical protein	-0.647281	-1.92153	-4.19253	0.0539903	0.00599643	0.00385196
lpg0732		799068	799703	-	hypothetical protein	-0.698075	-1.4095	-2.28698	0.0288235	0.00546663	0.0100822
lpg0733		799869	801314	+	ORF	-0.800093	-1.43189	-3.28061	0.0553904	0.0290062	0.00638008
lpg0734		801372	802979	-	glutamine dependent NAD+ synthetase (NH3 dependent NAD synthetase)	1.43561	0.794894	0.0542953	0.0157462	0.124151	0.415655
lpg0737		806788	807219	+	hypothetical signal peptide protein	0.762423	1.45199	0.326271	0.0644083	0.00259008	0.410137
lpg0738	dnaB	807400	808779	+	replicative DNA helicase	-1.17805	-1.27006	-2.07051	0.000133715	0.0356296	0.00735241
lpg0739		808784	809854	+	alanine racemase	-0.219909	-0.517588	-2.32837	0.273978	0.0881227	0.0145525
lpg0740	omp	809930	810376	+	17kDa common antigen (17kDa surface antigen precursor)	0.495932	-0.317331	-1.68319	0.0538941	0.224136	0.0479957
lpg0741		810597	811118	+	inosine-5'-monophosphate dehydrogenase (IMP dehydrogenase)	2.04097	1.98469	1.94287	0.0121181	0.0559629	0.0694386
lpg0742		811164	812414	+	hypothetical protein	0.160801	-1.57544	-2.03328	0.196852	0.000610773	0.0177981
lpg0743		812529	812822	+	glutamate synthetase	1.37129	4.14936	0.517457	0.00880265	0.0276101	0.388601
lpg0745		814524	815510	+	lipoic acid synthetase (lipoate synthetase) COG0320	-0.397823	-0.98143	-2.19584	0.0552696	0.0258702	0.0247892
lpg0746		816834	818339	-	IraAB (proton/(oligo)peptide symporter)	-0.357319	-1.265	-4.94349	0.0886789	0.0189765	0.000172633
lpg0747		818381	819196	-	hypothetical	-1.22019	-2.89852	-5.5601	0.0245388	0.00388702	0.00136082
lpg0749	hisF	820735	821496	+	imidazole glycerol phosphate synthase, cyclase subunit HisF (IGP synthase)	0.3135	-0.113141	-1.1788	0.182017	0.215625	0.0256398
lpg0750	hisH	821496	822134	+	imidazole glycerol phosphate synthase subunit HisH (IGP synthase) (glutamine amidotransferase)	-0.970101	-1.35039	-2.25659	0.0186523	0.0018752	0.0345264
lpg0751	neuA	822150	822845	+	CMP-N-acetylneuraminic acid synthetase (N-acylneuraminate cytidylyltransferase)	-1.0465	-2.65489	-2.77297	0.0409735	0.0174327	0.00878942
lpg0752	NnaB1	822797	823864	+	N-acetylneuraminic acid synthetase (N-acylneuraminic acid synthase)	-1.36678	-2.78885	-3.9092	0.0102666	0.0024745	0.00525199
lpg0753		823867	824997	+	polysialic acid biosynthesis (N-acylglucosamine-2-epimerase) (UDP-N-acetylglucosamine-2-epimerase NeuC)	-2.89042	-3.62953	-4.88835	0.104664	0.00982804	0.0939173
lpg0754		824990	825595	+	acetyltransferase (hexapeptide transferase) (serine-O-acetyltransferase (N-acetyl neuraminate synthase)	0.414675	-0.582437	-3.17765	0.236819	0.0832984	0.00718886
lpg0755	yvfE	825609	827108	+	COG0399: Predicted pyridoxal phosphate-dependent enzyme apparently involved in regulation of cell wall biosynthesis (spore coat polysaccharide biosynthesis protein)	-1.46034	-2.03739	-2.92417	0.0428738	0.030623	0.0146235
lpg0756		827201	827761	+	RmlC protein (dTDP-6-deoxy-D-glucose-3,5-epimerase)	-1.08546	-1.86562	-4.54744	0.00993239	0.0317879	6.90647e-09
lpg0757		827765	828646	+	dTDP-6-deoxy-L-mannose dehydrogenase (dTDP-4-dehydrorhamnose reductase) RmlD (dTDP-4-keto-L-rhamnose reductase)	-0.470592	-1.34374	-2.21998	0.227423	0.0472191	0.00749557
lpg0758	rfbB	828609	829685	+	dTDP-glucose 4,6-dehydratase RmlB	-1.17429	-1.87203	-2.83083	0.0743838	0.0738409	0.0347393
lpg0760	rfbA	831339	832253	+	glucose-1-phosphate thymidylyltransferase RmlA	0.866938	1.54553	-1.74507	0.0113613	0.00835243	0.0132092
lpg0762		833217	834218	+	O-antigen initiating glycosyl transferase group 4-UDP-N-acetylmuramyl pentapeptide phosphotransferase/(N-acetylgalactosaminyl transferase TrsF) (UDP-N-acetylglucosamine-1-phosphate transferase)	-0.913969	-2.53315	-5.27722	0.0396492	0.000381455	0.00493097
lpg0763		834336	834575	+	(L. pneumophila hypothetical protein)	0.0155681	-0.934431	-4.74595	0.487898	0.0355167	0.000742614
lpg0764		834580	835101	+	hypothetical	0.951568	0.577236	-1.63488	0.0176326	0.0212566	0.0252601
lpg0765		835681	837474	-	tetratricopeptide repeat domain 8	0.482624	0.787874	-2.25735	0.00613328	0.000890493	0.0440738
lpg0766		837480	838595	-	hypothetical	-1.26806	-1.76104	-4.69517	0.00389899	0.0129942	0.0334017
lpg0767		838609	839643	-	hypothetical	-2.37285	-4.69669	-7.05326	5.88676e-05	4.92276e-05	0.00245312
lpg0768		839600	840688	-	spore coat polysaccharide biosynthesis protein E (N-acetylneuraminate synthesis) NeuB	0.841626	-0.473829	-1.11916	0.240309	0.206795	0.019697
lpg0769		840704	841420	-	hypothetical	-1.03964	-0.322817	-3.16298	0.0613842	0.0661062	0.00071962
lpg0770		841736	843250	+	hypothetical	0.774973	-0.486378	-3.17381	0.124352	0.0011454	0.00535441
lpg0771		843474	845165	+	hypothetical	-1.36504	-2.55037	-5.13676	0.0578578	0.00789256	0.0168319
lpg0772	rfbA	845134	845982	+	polysaccharide ABC transporter, permease protein	-0.855733	-2.16481	-5.65602	0.0662032	0.000770624	0.000469769
lpg0774		847412	848557	+	hypothetical (Legionella pneumophila)	-0.92463	-2.32449	-4.58534	0.143374	0.0179457	0.0357652
lpg0775		848577	849263	-	glycosyl transferase (L. pneumophila) COG1216	-1.10741	-1.98213	-4.30527	0.0576331	0.00845277	0.0189594
lpg0776		849515	849700	-	transposase (ORF1 transposase)	-0.866444	-1.985	-3.13366	0.0448839	0.0197785	0.00207595
lpg0777	lag-1	850246	851316	+	O-acetyltransferase (glycosyltransferase)	-2.75736	-3.68178	-4.86351	0.00948192	0.0206319	0.120681
lpg0778		851435	852325	-	glycosyl transferase	-0.0826173	-1.72511	-4.54074	0.189066	0.00523487	0.00786475
lpg0779		852322	853338	-	glycosyltransferase	-0.432588	-1.14879	-2.50853	0.145563	0.00417517	0.0484211
lpg0780		853550	854254	+	metallo-beta-lactamase family protein, COG0491: Zn dependent hydrolases, including glyoxylases	-1.74182	-1.38219	-4.32764	0.0129987	0.0180577	0.0314022
lpg0782		855139	857118	-	O-antigen acetylase (lipopolysaccharide modification acyltransferase)	-0.680097	-1.92537	-5.1994	0.0386559	0.00662118	0.00746484
lpg0783	birA	857284	858276	-	biotin operon repressor and biotin [acetyl CoA carboxylase] synthetase BirA bifunctional protein	0.333113	-0.672767	-1.15544	0.300058	0.0136021	0.00924479
lpg0785	accA	859099	860049	+	acetyl CoA carboxylase, carboxyltransferase, alpha subunit	0.139556	0.122814	-1.28048	0.1877	0.490367	0.0170801
lpg0788		862556	863728	+	ORF	-2.71084	-3.18787	-4.34076	0.00151401	0.00277042	0.070755
lpg0789		863728	865167	+	alginate O-acetyltransferase AlgI	-2.23541	-4.10735	-7.24673	0.00150495	0.00312254	0.0926095
lpg0791	mip	866844	867548	+	macrophage infectivity potentiator (mip)	-1.22128	-1.00743	-2.03541	0.0200817	0.0574319	0.0282326
lpg0792	ampG	867705	868973	+	beta lactamase induction signal transducer AmpG	-1.13632	-3.35956	-5.38539	0.032645	0.00521804	0.0146266
lpg0794		869351	869695	+	ISI400 transposase B	-0.237794	-0.623038	-1.96461	0.302021	0.0566993	0.0102726
lpg0795		869667	870317	+	ISI400 transposase B	0.871275	-0.818465	-1.35558	0.00257911	0.264141	0.0497444
lpg0796		870831	871478	+	ORF	-1.80363	-2.04804	-3.91084	0.0261081	0.022551	0.00236797
lpg0797		871492	871578	-	tRNA-Met	-2.99274	-3.68335	-5.53063	0.000810576	0.00021773	0.00413189
lpg0798		871761	872144	+	small ORF (128aa)	1.68158	1.4482	-2.42303	0.0174352	0.0993222	0.0583758
lpg0799	nadA	872254	873594	-	quinolinate synthetase A (NadA)	1.53439	0.959835	-1.05929	0.00460927	0.00959579	0.0631687
lpg0802		876838	878538	+	sulfate transporter (sulfate permease)	0.105386	-0.312487	-1.87726	0.474337	0.150059	0.00345023
lpg0806		884529	885965	+	Na+/H+ antiporter	-0.571872	-3.67506	-3.98509	0.0638566	0.0074841	0.0068003
lpg0808	murG	886804	887892	+	UDP-N-acetylglucosamine-N-acetylmuramyl-(pentapeptide) pyrophosphoryl N-acetylglucosamine transferase (undecaprenyl-PP-MurNAc-pentapeptide-UDP GlcNAc GlcNAc transferase)	-1.11512	-1.08483	-1.37726	0.117301	0.0435651	0.0980986
lpg0809	dapE	887870	889282	+	succinyl-diaminopimelate desuccinylase? (peptidase?) (glutamate carboxypeptidase?)	1.31562	1.37253	-0.788499	0.00682099	0.0281999	0.0737662
lpg0810		889377	889691	+	small ORF (105aa) competence protein ComEA (DNA uptake and related DNA binding proteins)	1.65807	-0.283468	0.250856	0.0377707	0.0353986	0.210159
lpg0812	mreC	890905	891810	+	rod shape determining protein MreC (cell shape determining protein)	-0.931235	-2.86603	-1.81808	0.0901441	0.00729427	0.179933
lpg0813	mreD	891810	892286	+	rod shape determining protein MreD (cell shape determining protein)	-0.937025	-4.36204	-5.99187	0.00285612	0.00150314	0.000405967
lpg0814		892228	892893	-	pseudouridine synthase (ribosomal large subunit pseudouridine synthase E)	-0.415195	-1.01413	-4.44607	0.20312	0.0162985	0.0247828
lpg0816	icd	893884	895149	+	isocitrate dehydrogenase, NADP-dependent	1.82751	0.892644	0.0553321	0.0159912	0.0784365	0.237611
lpg0817		895554	895886	+	conserved hypothetical protein	3.81886	5.06781	4.06018	0.00232936	0.00168745	0.0992242
lpg0818	cl	895915	898185	+	ATP binding protease component ClpA (ATP dependent Clp protease, ATP binding subunit ClpA)	1.67054	2.49817	2.17374	0.0669297	0.0117564	0.0707713
lpg0819		898489	899571	+	ORF2 transposase	0.395567	1.15991	-1.14392	0.325246	0.0475244	0.123891
lpg0820		899600	899890	+	hypothetical (endonuclease?)	2.0456	0.970381	0.303992	0.000430004	0.0598384	0.476179
lpg0822		900831	902078	+	O-antigen biosynthesis protein	0.246143	-0.758771	-3.07509	0.365219	0.0291807	0.00121289
lpg0823		902085	902456	-	Neurogenic locus notch protein homolog precursor	1.67932	1.27887	-2.38451	0.00765077	0.0257592	0.0495022
lpg0824		902590	903186	-	rhomboid family protein (integral membrane protein)	-1.00874	-1.94048	-4.47408	0.0260907	0.00117587	0.00444797
lpg0825		903186	904097	-	peptidase, M23/M37 family	0.455737	-0.510551	-2.49155	0.0791039	0.099559	0.0176943
lpg0827	tolC	905575	907296	+	agglutination protein, COG1538: membrane protein	-0.879933	-1.60641	-1.73587	0.125939	0.00896608	0.0313206
lpg0828		907250	907981	+	periplasmic protein	-0.500939	-1.28963	-3.38601	0.184305	0.0119797	0.0217006
lpg0831		910755	912095	+	flavin containing monooxygenae (dimethylaniline monooxygenase)	0.677256	0.650254	-2.05122	0.0526079	0.440567	0.00655829
lpg0832		912194	913078	-	oxidoreductase dehydrogenase, short chain	-0.490637	-1.84434	-2.51432	0.0514946	0.00416018	0.0328293
lpg0833	trpC	913518	914291	-	indole-3-glycerol phosphate synthase	0.138443	-0.867844	-2.17284	0.400169	0.0496375	0.0126308
lpg0835	pabA	915299	915874	-	anthranilate synthase (component II) (para-aminobenzoate synthetase, component II)	1.62078	2.48233	1.08386	0.0189966	0.0177359	0.2429
lpg0838		917123	917689	-	conserved hypothetical protein	-0.215002	0.333983	-1.26425	0.316895	0.164447	0.00758661
lpg0839		917689	918237	-	hydrolase, HAD superfamily, subfamily III A (low specificity phosphatase) (highly similar to ABC transporter, permease protein YrbI of Escherichia coli )	-1.16573	-1.29331	-3.22768	0.0266572	0.0103758	0.00222384
lpg0840		918230	919189	-	polysialic acid capsule expression protein (carbohydrate isomerase) (KpsF/GutQ family protein)	-0.966792	-1.36444	-2.82757	0.090356	0.0664778	0.0459311
lpg0841		919557	920351	+	toluene tolerance ABC transporter, ATP binding protein Ttg2A	-1.36643	-0.930669	-1.62266	0.0238579	0.0443005	0.0819847
lpg0842		920347	921126	+	toluene tolerance protein Ttg2B	-0.504456	-0.318992	-2.78605	0.0653498	0.0338453	6.99632e-05
lpg0843		921130	921603	+	toluene tolerance protein Ttg2C (mce related protein)	-0.114727	0.265533	-3.09205	0.294956	0.481913	0.00568594
lpg0844		921614	922219	+	signal peptide protein (toluene tolerance protein) Ttg2D	-0.508602	-0.288303	-1.34046	0.0238747	0.0603129	0.00959077
lpg0845	rsbV	922225	922503	+	small ORF (93aa) anti sigma B (or F) factor antagonist??, spoIIAA??)	-0.747586	-0.436428	-1.49925	0.0331813	0.0364673	0.000559798
lpg0846	yrbA	922896	923138	+	hypothetical BolA like protein (predicted transcriptional regulator) (morphoprotein, cell rounding)	2.33311	5.68085	2.88716	0.018635	0.00343479	0.0334834
lpg0847	murA	923134	924399	+	UDP-N-acetylglucosamine 1-carboxyvinyltransferase (3-phosphoshikimate-1-carboxyvinyl transferase)	1.34046	3.47668	2.14568	0.00109126	0.0105389	0.0534078
lpg0848		924399	925154	+	conserved hypothetical protein TIGR00486	0.315426	3.78777	2.76941	0.266301	0.0400101	0.0439814
lpg0849		925349	926023	-	ABC transporter, ATP binding protein (lipoprotein releasing system)	1.0371	1.84969	-0.871279	0.0196847	0.0363875	0.386394
lpg0852		928676	929266	+	ORF	-3.50787	-3.20049	-4.92288	0.0529832	0.000126316	0.0591888
lpg0854		930927	931205	-	ORF	1.2613	1.86308	-0.625551	0.00440767	0.0162287	0.113233
lpg0855		931431	932408	-	signal peptide peptidase SppA (protease IV) (SohB protein)	-0.717591	-0.512629	-1.58166	0.0393259	0.0944202	0.00282564
lpg0856	ccmA	932373	933110	+	heme exporter protein CcmA (ATP binding protein of heme exporter A)	-0.402391	-1.00698	-2.53325	0.165395	0.0312095	0.00374443
lpg0857	ccmB	933110	933787	+	heme exporter protein CcmB	-1.72188	-3.28283	-5.66399	0.0103092	0.00240319	0.00894513
lpg0858	ccmC	933968	934756	+	heme exporter protein CcmC	-1.60809	-2.85868	-4.21875	0.00403531	0.00120611	0.0085275
lpg0859		934770	934898	+	cytochrome c-type biogenesis protein CcmD (heme exporter protein D)	-0.850905	-3.06082	-5.10643	0.0533893	0.00346923	0.000959007
lpg0860	ccmE	934907	935335	+	cytochrome c-type biogenesis protein CcmE	0.885252	1.38724	-0.937791	0.115758	0.0068295	0.209211
lpg0861	ccmF	935335	937284	+	cytochrome c-type biogenesis protein CcmF	-1.32484	-4.57121	-5.46333	0.000106162	0.000165094	0.00524538
lpg0862	dsbE	937284	937814	+	cytochrome c biogenesis protein CcmG	-1.08598	-2.34626	-2.08075	0.0138636	0.00481865	0.0815008
lpg0863		937817	938215	+	c-type cytochrome biogenesis protein CcmH	-0.429855	-2.1687	-3.41607	0.0514202	0.00443589	0.0199566
lpg0865		939146	939547	+	outer membrane lipoprotein	1.88953	1.25572	-0.927519	0.00453725	0.0179106	0.0756803
lpg0866		939748	940296	-	3-methyladenine DNA glycosylase	1.87781	0.94498	0.358614	0.00314678	0.0537305	0.191465
lpg0868		942246	943397	+	acyl CoA dehydrogenase, short chain specific	1.89879	2.03185	0.446265	0.0198519	0.00324289	0.33481
lpg0869		943414	944190	+	3-hydroxyisobutyryl Coenzyme A hydrolase (crotonase) (enoyl CoA hydratase/carnithine racemase)	-1.32672	-1.55745	-0.484757	0.0205748	0.00180428	0.421086
lpg0872	prfC	946510	948087	+	peptide chain release factor 3	0.0190786	-0.482221	-1.94735	0.409838	0.255554	0.0126044
lpg0873		948159	948581	-	small ORF (141aa) (60 kDa chaperonin features?)	0.0210013	-0.932434	-1.42847	0.215596	0.019761	0.0185011
lpg0877		951914	952465	-	hypothetical transporter	0.85165	2.3405	0.661866	0.00978035	0.00217092	0.186644
lpg0878		952722	953018	-	small ORF (99aa)	0.447032	2.13584	1.36873	0.0231921	0.0453187	0.0131439
lpg0880		954489	955127	-	ORF	-1.97938	-1.73457	-3.27569	0.0143251	0.00925993	0.062231
lpg0881		955300	955387	-	tRNA-Ser	0.0533935	-0.683408	-1.93809	0.477291	0.0734922	0.0380511
lpg0882		955610	956041	+	small ORF (144aa)	-2.15841	-2.50866	-3.84125	0.00207947	0.00154884	0.019153
lpg0883		956168	956611	+	small ORF (148aa)	1.28903	2.92675	-1.26369	0.014069	0.0268601	0.106441
lpg0884		956474	956806	-	ORF hypothetical?	0.0791494	0.907873	-1.38387	0.480237	0.0802566	0.00471202
lpg0885		956741	957814	+	glycosyl hydrolase (beta-hexosaminidase A) (beta-N-acetylglucosaminidase)	-0.994241	-0.506811	-1.74764	0.0106017	0.119652	0.0464431
lpg0886		958332	959609	+	sodium:dicarboxylate symporter (neutral amino acid (glutamate) transporter) (proton/sodium-glutamate symport protein)	-0.917377	-2.53791	-4.86499	0.0133542	0.00169759	0.00337357
lpg0888	dapD	961065	961892	-	2,3,4,5-tetrahydropyridine-2-carboxylate N-succinyltransferase DapD	-1.71314	-2.65583	-4.64966	0.00369154	0.000800707	0.00299792
lpg0889		961899	962789	-	acyltransferase (endonuclease?)	-0.89552	-1.43518	-2.61774	0.033244	0.00792764	0.010999
lpg0890	metC	962859	964007	-	cystathionine beta-lyase (cystathionine gamma lyase)	-1.60373	-2.79368	-3.75463	0.014105	0.00215782	0.012444
lpg0891		964156	966468	+	sensory box protein/GGDEF/EAL domains	0.066033	3.57191	4.8057	0.0721358	0.00468534	0.000286957
lpg0892		966773	968119	+	kynurenine 3-monooxygenase (kynurenine 3-hydroxylase)	1.90406	2.54678	1.88726	0.00418083	0.00450857	0.167282
lpg0893		968328	969089	+	hypothetical	-0.345074	0.662335	3.07562	0.222952	0.125318	0.00155751
lpg0894		969049	970416	+	cytokinin oxidase (cytokinin dehydrogenase)	1.93656	3.40398	2.46089	0.0948923	0.00508673	0.0532837
lpg0895		970769	971275	+	ORF	-0.648573	-1.44927	-4.21448	0.0645585	0.0159493	0.00125274
lpg0896		971284	971658	+	lipoprotein (enhanced entry protein EnhC?) COG0790	-0.526687	-0.595883	-2.61285	0.298278	0.179184	0.00224994
lpg0897		971746	972702	-	Na/Ca antiporter (sodium/calcium exchange protein)	-0.582779	-1.60104	-3.43605	0.210068	0.0354147	0.0198005
lpg0898	ceg18	972978	973706	-	hypothetical	1.12853	1.07891	-1.16722	0.0314714	0.00925834	0.0749551
lpg0900		974985	976550	-	hypothetical (AsmA?) (outer membrane assembly protein) LPS biogenesis?	-1.98619	-2.2813	-3.33895	0.0128672	0.00138806	0.0243165
lpg0901		976937	977590	+	hypothetical protein NMA0899	-0.872836	-0.477767	-3.78253	0.102771	0.273732	0.0175004
lpg0903		979029	980117	+	DegP protease (Do-like, S2-serine-like) (periplasmic serine protease DO) (HtrA1)	-0.547662	-2.1432	-4.2239	0.0245892	0.0146712	0.00170441
lpg0904		980240	980782	+	hydrolase, isochorismatase family	0.207975	-0.16224	-2.27337	0.217952	0.388508	0.0102873
lpg0906		981798	982292	-	hypothetical?	0.659804	1.12615	-1.24634	0.0535284	0.00502278	0.0235021
lpg0908		982723	983421	-	flagella basal body P-ring formation protein FlgA	-0.393588	0.318966	-2.21788	0.388942	0.103727	0.000332943
lpg0910	enhA	983992	984546	+	enhanced entry protein EnhA	-1.09655	1.71599	3.17598	0.0984527	0.0359709	0.0156934
lpg0911		984836	985603	+	Bvg accessory factor (transcriptional regulatory protein) (32 kDa replication protein)	-0.263706	0.282348	-1.3673	0.156598	0.349655	0.013465
lpg0912		985895	986002	+	small ORF (35aa)	1.44199	1.29688	0.695538	0.00932153	0.0572276	0.40115
lpg0914	mraW	986616	987617	+	S-adenosylmethyl transferase MraW	-0.383334	0.124942	-2.33461	0.308606	0.378929	0.0250133
lpg0916	pbpB	988336	989994	+	penicillin binding protein 3 (transpeptidase) (cell division protein FtsI) (peptidoglycan synthetase)	-2.3336	-1.82331	-2.77964	0.0317771	0.0627793	0.105249
lpg0918		991517	992566	-	erythronate-4-phosphate dehydrogenase	-0.455684	-1.14967	-1.57488	0.100469	0.0578492	0.037635
lpg0919		992566	993222	-	transmembrane protein (Zn dependent protease) (membrane metalloprotease)	-2.01796	-2.33608	-4.10264	0.0232926	0.00333705	0.061463
lpg0920		993471	994115	+	phosphatidylglycerophosphatase B (Pap2)	-0.233596	-1.62822	-5.06969	0.149329	0.0174882	0.00719853
lpg0921		994158	995399	+	ORF	0.218678	0.129786	-2.83954	0.156844	0.226879	7.79783e-05
lpg0923	etfA-2	996573	997508	+	electron transfer flavoprotein, alpha subunit	-1.37861	-1.79084	-2.27368	0.00240442	0.00787384	0.113512
lpg0924	ald	997523	998641	+	alanine dehydrogenase	-0.949904	-1.93199	-3.01255	0.0252151	0.0130035	0.00605871
lpg0926		1001255	1002262	-	ORF	-0.552839	-1.86616	-1.52349	0.170139	0.015841	0.0410813
lpg0927	pilM	1002679	1003740	+	type IV pilus biogenesis protein PilM	-0.152781	-0.591448	-2.03587	0.410652	0.0669411	0.0147596
lpg0928	pilN	1003747	1004292	+	type IV pilus biogenesis protein PilN	-1.36426	-1.25141	-2.73586	0.0280447	0.201142	0.0387889
lpg0930	pilP	1004905	1005489	+	type IV pilus biogenesis protein PilP (lipoprotein)	-1.18238	-1.28846	-3.65529	0.0799334	0.0523575	0.00424231
lpg0932		1008038	1008562	+	shikimate kinase	-0.416983	-0.0410846	-2.25011	0.233225	0.0292992	0.056121
lpg0933	aroB	1008552	1009658	+	3-dehydroquinate synthetase	-0.606794	-1.01474	-1.92071	0.053741	0.0140198	0.0143691
lpg0935		1011218	1011646	+	universal stress protein A (UspA)	0.689888	1.5868	-0.286833	0.0236226	0.0275668	0.0570091
lpg0937	ileS	1012872	1015664	+	isoleucyl tRNA synthetase	2.47662	2.43714	1.73552	0.0808123	0.0107181	0.355863
lpg0938	lspA	1015763	1016125	+	lipoprotein signal peptidase	-0.253044	-1.74631	-4.43112	0.189898	0.00998061	0.00159324
lpg0939	eda	1016430	1016990	-	2-dehydro-3-deoxy-phosphogluconate aldolase	-1.38811	-2.44066	-2.78171	0.0403746	0.00667601	0.0241941
lpg0940	lidA	1017173	1019359	-	LidA (translocated substrate of Dot/Icm system) (Uso1 protein)	0.0652551	0.760611	-1.53157	0.253694	0.0248852	0.0276028
lpg0942	era	1022940	1023872	+	GTP-binding protein Era	-0.20118	-0.285502	-1.13577	0.383803	0.193309	0.0221878
lpg0943	recO	1023865	1024551	+	DNA repair protein RecO	-0.258215	-0.933757	-3.05826	0.420657	0.0495227	0.000334837
lpg0944		1024613	1025785	-	ORF	0.234558	-0.296839	-1.67638	0.142574	0.237827	0.00522518
lpg0945	legL1	1025951	1026838	-	Gala protein type 1 or 3 (caspase recruitment domain, leucine rich repeat ?)	-0.94315	-0.619129	-3.4463	0.097942	0.0492387	0.00138264
lpg0946	pdxJ	1027067	1027870	+	pyridoxal phosphate biosynthetic protein PdxJ (pyridoxine biosynthesis)	-1.11173	-0.517582	-1.30194	0.0317515	0.153663	0.0732597
lpg0947		1027860	1029674	+	2-oxoglutarate ferredoxin oxidoreductase alpha subunit	-0.654669	-1.03219	-3.02056	0.0713991	0.0400025	0.00390655
lpg0948	korB	1029637	1030626	+	2-oxoglutarate ferredoxin oxidoreductase beta subunit	0.380319	0.348604	-1.61946	0.0323212	0.0532799	0.0150818
lpg0949		1030961	1031632	-	carrier/transport protein (TEGT family)	1.65309	2.29597	-0.00981495	0.00447084	0.0317956	0.305236
lpg0950		1031851	1032654	+	nitrilase (carbon-nitrogen hydrolase)	0.699024	1.20369	-0.37348	0.0143125	0.0384382	0.114859
lpg0952	ychK	1034157	1035032	+	phosphoesterase (serine protease)	-0.337947	-1.08679	-3.55739	0.430943	0.0404887	0.00442569
lpg0953		1035062	1036726	+	AMP-binding protein (long chain fatty acid-CoA ligase) (AMP dependent synthetase and ligase)	0.996666	2.31608	0.860519	0.0608015	0.0104064	0.155649
lpg0954	mfd	1036711	1040169	-	transcription repair coupling factor	2.0353	2.1387	1.52358	0.0256779	0.00493433	0.147647
lpg0955		1040249	1041508	-	transmembrane protein (competence-induced protein) (DNA recombination protein RmuC)	-1.70171	-2.11241	-2.67552	0.0621998	0.0190873	0.00439983
lpg0956		1041515	1042690	-	hypothetical protein	-0.915108	-2.51598	-3.04961	0.443525	0.00985638	0.00748249
lpg0960		1048112	1049086	+	peptide ABC transporter, permease protein (oligopeptide transport) (dipeptide ABC transport)	-0.755991	-2.44289	-4.74257	0.148347	0.000135529	0.0127036
lpg0961		1049086	1050456	+	peptide ABC transporter, permease protein (oligopeptide transport) (dipeptide ABC transport)	-1.20397	-2.55334	-6.09075	0.0463331	0.00241473	0.0067477
lpg0962	dnaE	1050534	1053977	+	DNA polymerase III, alpha subunit	-1.76747	-2.65503	-2.60513	0.0512382	0.0151024	0.125946
lpg0964		1055637	1056518	+	4-hydroxybenzoate octaprenyltransferase (UbiA prenyltransferase family)	0.871317	0.369762	-4.68603	0.00621536	0.135495	0.00601356
lpg0965		1056482	1058026	+	LphB	-0.614041	-1.68829	-4.87473	0.0720518	0.0015582	0.00505336
lpg0966		1058084	1059958	+	nucleoside-diphosphate sugar epimerases (epimerase/dehydratase)	-0.250568	-1.80447	-3.84458	0.479705	0.011	0.0107697
lpg0969		1063227	1063964	+	ORF	0.637771	-0.437953	-1.93962	0.133933	0.0896789	0.00963665
lpg0970		1064072	1065532	-	amino acid permeases (arginine permease, histidine permease, gamma-aminobutyrate permease)	-1.90816	-3.41755	-5.45251	0.0366175	0.00631517	0.00566526
lpg0972		1067075	1067147	+	tRNA-Thr	-1.40076	-2.15181	-0.640168	0.0116568	0.0442971	0.310328
lpg0973		1067616	1068371	+	hypothetical	-2.20525	-2.30741	-3.70275	0.0419571	0.00879348	0.181759
lpg0974		1068446	1069522	+	ORF	-0.263862	-0.854211	-2.07677	0.375638	0.112429	0.00142324
lpg0975		1069548	1070384	-	transmembrane protein (transporter, DME family)	-1.84941	-1.93302	-2.98454	0.0632873	0.000415577	0.112247
lpg0976		1070523	1071026	-	antirestriction protein	-1.05294	-2.06378	-1.37862	0.0245686	0.00990639	0.143752
lpg0979	aacA4	1072220	1072756	+	aminoglycoside N(6')acetyltransferase	-0.14337	-1.15543	-2.34865	0.495459	0.0718902	0.0111646
lpg0981		1073646	1074452	-	ORF	-0.0470666	-0.865816	-2.72796	0.460288	0.132437	0.0224466
lpg0982		1075236	1076099	+	hypothetical	-0.049515	1.42261	-0.542315	0.450444	0.0199988	0.244464
lpg0983		1076124	1078067	-	conjugative coupling factor TraD	1.08121	1.05947	1.89053	0.0919565	0.121848	0.0487999
lpg0985		1078408	1078578	+	small ORF (56aa)	-1.13385	-0.938215	-3.05768	0.00410511	0.0847541	0.0171444
lpg0986		1078590	1080140	-	membrane protein	2.4637	3.20435	1.03802	0.00243932	0.00299304	0.402883
lpg0991		1085554	1086810	-	exported protein?	1.08967	1.70785	0.622366	0.0529558	0.0294313	0.461794
lpg0992		1086810	1087643	-	conserved hypothetical protein	1.78664	1.86897	0.371203	0.0951276	0.00830515	0.442287
lpg0993		1087573	1088226	-	conserved hypothetical protein	0.696707	1.74104	-0.311055	0.154426	0.00306407	0.201581
lpg0999		1090183	1090611	-	hypothetical	2.05187	3.18163	3.19104	0.183696	0.0562253	0.00666678
lpg1005	lvrA	1092998	1093906	-	LvrA	2.13357	2.03617	2.3882	0.00940396	0.0716562	0.0184832
lpg1008		1097289	1100438	+	cobalt/zinc/cadmium efflux RND transporter, permease protein HelA (cation-proton antiporter)	0.754512	-0.353224	-2.03815	0.0322116	0.203176	0.0300013
lpg1009	cadA-1	1100463	1102649	+	cadmium translocating P-type ATPase CadA (Pb-efflux ATPase?)	-1.64137	-2.08393	-4.26301	0.00858275	0.00213893	0.01361
lpg1010		1103657	1105561	+	cadmium efflux ATPase (cadmium resistance protein)	-0.921232	-0.147755	-2.36118	0.0875455	0.400278	0.0455797
lpg1011		1105582	1105974	-	uncharacterized conserved protein	1.09047	2.427	0.726654	0.0411786	0.0101968	0.182007
lpg1012		1106006	1106200	-	small ORF (65aa)	1.72196	3.44864	1.36224	0.00339771	0.0111629	0.156288
lpg1013		1106388	1106636	+	small ORF (83aa)	0.226836	1.93481	0.484869	0.00987872	0.00186326	0.167731
lpg1014		1106700	1106870	+	(dehydrogenase?)	0.411825	1.71727	0.174496	0.0514028	0.00603589	0.152953
lpg1015	yueD	1106967	1107494	+	unknown Legionella protein, benzil (sepiapterin, ketoacyl) reductase	-0.108558	-0.212872	-2.06323	0.415902	0.420887	0.0221036
lpg1016		1107782	1108663	-	unknown Legionella protein (putative secreted protein?)	-1.92971	-2.01801	-6.12061	0.0160777	0.0139669	0.00486488
lpg1017	mgtA	1109618	1112143	+	cation efflux transporter (calcium transporting ATPase) (cation transporting ATPase)	2.35052	3.26304	0.971875	0.0177324	0.0011365	0.426754
lpg1021		1117741	1119099	+	metallo-beta lactamase family (cleavage and polyadenylation specificity factor)	0.97499	3.55511	1.0258	0.12115	0.00269468	0.0311901
lpg1022	deoA	1119060	1120610	+	thymidine phosphorylase (TdRPase) (thymidine/pyrimidine-nucleoside phosphorylase)	2.24757	0.745012	1.49235	0.0485744	0.244533	0.328543
lpg1023		1120610	1121518	+	ribose-phosphate pyrophosphokinase (RPPK) (phosphoribosyl pyrophosphate synthetase)	2.71826	2.16258	2.54605	0.0165018	0.0639887	0.0445223
lpg1025	yegE	1124129	1125007	+	sensory box/GGDEF/EAL family (membrane protein)	1.36951	4.84915	2.16046	0.00661602	0.0131834	0.0319048
lpg1026		1125147	1125518	+	putative outer membrane lipoprotein	-0.0988725	-1.50737	-2.37225	0.466141	0.0655946	0.00167382
lpg1027		1125522	1126856	+	chemiosmotic efflux system C protein C (metal ion efflux outer membrane protein) (divalent cation resistant)	0.337569	-0.577908	-2.05872	0.0953734	0.308204	0.00280932
lpg1028		1126856	1127821	+	chemiosmotic efflux system C protein B	0.315667	-0.792112	-3.47352	0.161782	0.201904	0.0106787
lpg1029		1127825	1131037	+	chemiosmotic efflux system protein A-like protein	0.0494685	-0.843752	-2.8675	0.468342	0.0705961	0.0173791
lpg1030		1131037	1131486	+	hypothetical	2.07849	2.17404	0.353483	0.0101681	0.0210152	0.343515
lpg1031		1131631	1131972	-	small ORF (114aa)	0.984744	1.92431	0.070393	0.0797898	0.0118836	0.142932
lpg1034		1134218	1134742	+	small ORF (175aa)	-1.07077	-2.23542	-2.90982	0.10797	0.0215223	0.000893765
lpg1036		1138087	1138551	-	outer membrane lipoprotein (L. pneumophila)	0.0874219	-0.140301	-1.20476	0.243462	0.202561	0.0078247
lpg1037		1138660	1138824	-	small ORF (55aa)	-0.829822	-1.39004	-1.41133	0.0511222	0.0185447	0.491791
lpg1040		1139872	1140534	+	hypothetical (transmembrane protein) (nickel-cobalt-cadmium resistance ?)	0.609355	1.89302	0.489223	0.0465814	0.00717036	0.316601
lpg1041		1140537	1141031	+	small ORF (166aa) (hypothetical transporter; glycerol-3-phosphate transporter, pseudogene?	2.49568	4.09368	2.42735	0.0215009	0.022346	0.0451375
lpg1042		1141105	1142019	-	hypothetical	0.861742	1.51467	0.573974	0.0537338	0.0483643	0.0765662
lpg1043		1141923	1142681	-	hypothetical (bll4815 of B. japonicum)	0.999708	1.1029	-1.34779	0.0243943	0.0107391	0.00752321
lpg1044		1142684	1144654	-	oxidoreductase, FAD-binding (ferredoxin oxidoreductase) (iron-sulfur cluster binding protein)	2.07841	1.80432	0.895347	0.0143949	0.0833975	0.283008
lpg1045		1144669	1144860	+	small ORF (64aa)?	-0.350048	3.53452	0.692788	0.20196	0.0149745	0.00139977
lpg1046		1144897	1145283	+	small ORF (129aa)	1.33058	1.24422	0.340036	0.0168488	0.0803508	0.43882
lpg1047	atpG	1145321	1146187	-	ATP synthase gamma subunit C-terminus homolog	2.95331	3.66924	2.27589	0.0566998	0.0256704	0.295402
lpg1048		1146248	1147717	-	ATP synthase F1, subunit alpha (F0F1-type ATP synthase alpha subunit)	0.822246	-0.963303	-2.23903	0.177713	0.12124	0.00031922
lpg1050		1148456	1148641	-	ATP synthase C subunit (H+ transporting ATP synthase) (ATP synthase CF0 C chain)	2.62501	3.7055	1.43194	0.0295411	0.00330992	0.448628
lpg1051	atpB	1148728	1149417	-	ATP synthase subunit A (F0F1-type ATP synthase F0, subunit A (AtpB))	-2.61276	-3.06865	-4.68455	0.00748803	0.00184453	0.0272587
lpg1052		1149423	1149698	-	ATP synthase, putative	1.2168	2.3699	0.770814	0.0801913	0.0303822	0.12424
lpg1055		1151872	1152309	-	hypothetical protein	1.66041	2.42241	1.34204	0.106915	0.0370397	0.490328
lpg1056		1154000	1154539	+	guanylate cyclase	1.60078	2.75529	2.41919	0.0356347	0.00791244	0.0215024
lpg1060		1158969	1159229	-	cold shock domain family protein, COG1278: cold shock proteins	-1.0388	-1.72571	-2.81489	0.034674	0.00100643	0.0206925
lpg1061		1159284	1159739	-	ORF hypothetical?	1.89123	2.57773	2.79732	0.0037896	0.00925896	0.0343479
lpg1063	proP6	1161310	1162599	-	proline/betaine transporter (ProP6) (MFS transporter) (low affinity proline transporter) (major facilitator family transporter)	-0.201284	-0.947538	-2.33929	0.380967	0.00284375	0.00393807
lpg1065		1163109	1163744	-	ORF	1.90523	1.17637	-0.430779	0.0118551	0.0511116	0.233922
lpg1066		1163710	1164264	-	ORF	-2.18941	-2.30715	-4.18537	0.0180052	0.0280174	0.0081148
lpg1067		1164408	1164662	+	small ORF (85aa)	-1.4039	-0.0052045	-2.65113	0.00616977	0.292388	0.0411662
lpg1068		1164677	1164877	+	small ORF (67aa)	-1.83177	-0.21933	-1.0307	0.025629	0.252518	0.482523
lpg1070	int	1165939	1167117	-	integrase (phage related)	-1.18718	-1.36072	-1.65607	0.0708504	0.0469155	0.0365123
lpg1072						-1.00308	-0.842695	-0.836689	0.0376128	0.013056	0.277591
lpg1073		1168784	1169908	+	ORF	-0.101928	1.74884	0.0474584	0.431658	0.00118207	0.127047
lpg1076		1171595	1171864	-	small ORF (90aa)	1.24992	0.781461	-1.154	0.0484931	0.181619	0.00774126
lpg1078		1173779	1174147	-	small ORF (123aa)	0.804699	0.690326	-2.81687	0.115957	0.0899949	0.0317424
lpg1080		1174614	1175966	-	deoxyguanosine triphosphate triphosphohydrolase (dGTP triphosphohydrolase)	1.1823	0.788718	-1.49812	0.0256283	0.0191933	0.0162403
lpg1081		1176205	1177704	-	reverse transcriptase	1.44395	1.20138	1.79046	0.131113	0.0297022	0.0343277
lpg1082		1177925	1178329	+	small ORF (135aa)	1.85586	2.29165	2.49588	0.0537671	0.149067	0.0198584
lpg1083		1178481	1179161	+	conserved hypothetical protein	2.21249	2.50064	1.83498	0.0220081	0.0324652	0.17878
lpg1087		1183472	1185076	+	virulence factor MviN (integral membrane protein, inner membrane), motility?	0.717728	-0.10464	-4.00823	0.0562163	0.46551	0.0109418
lpg1090		1188292	1188810	+	hypothetical	-0.168818	1.17488	2.20207	0.318265	0.154348	0.0151336
lpg1091		1189117	1189557	+	ORF acetyltransferase?	-1.06039	0.217272	-2.51953	0.0679926	0.0810235	0.00447151
lpg1092		1190100	1190810	+	beta-phosphoglucomutase (phosphatase/phosphohexomutase)	-1.01156	1.20978	-1.39243	0.0284746	0.0753105	0.0215758
lpg1094		1193984	1195240	+	chemiosmotic efflux system B protein C (outer membrane efflux protein)	1.07948	-0.0265581	-1.44449	0.0085652	0.279589	0.0581796
lpg1095		1195240	1196373	+	chemiosmotic efflux system B protein B (heavy metal efflux) (cation efflux transmembrane protein)	1.79127	1.6654	-0.53827	0.0175532	0.0763789	0.262825
lpg1096		1196391	1199540	+	chemiosmotic efflux system B protein A (silver efflux pump) (cation efflux transmembrane protein)	1.5366	-0.0712801	0.0480536	0.0307969	0.100007	0.16737
lpg1097	phbC	1199936	1201720	+	polyhydroxyalkanoic synthase (PHA synthase) (poly(3-hydroxyalkanoate) polymerase) (PHA polymerase)	1.21376	1.49255	1.07799	0.0105953	0.098287	0.0886404
lpg1098		1202264	1202452	+	small ORF (63aa)?	1.01893	2.77626	-0.802258	0.0143631	0.0159431	0.0484305
lpg1099		1202600	1203055	+	small ORF (152aa)	0.369955	2.09832	-1.40705	0.284181	0.0405265	0.00346592
lpg1100		1203181	1203780	+	proton transporter (ExoD protein) (exopolysaccharide synthesis protein ExoD)	-1.39526	-0.788081	-2.07566	0.0074965	0.0732328	0.0349428
lpg1101	lem4	1204272	1205237	+	ORF	-0.348294	-0.271105	-2.38078	0.161765	0.0482169	0.0128594
lpg1102		1205525	1206385	-	ORF	0.17662	1.75071	0.255406	0.376425	0.0129842	0.0204806
lpg1103		1206678	1207886	+	hypothetical (esterase)	-3.04185	-3.39405	-4.92447	0.000573171	0.000575989	0.0569616
lpg1106		1209729	1211000	-	ORF	-0.104538	-0.0826985	-1.77712	0.142348	0.172016	0.00369813
lpg1107		1211245	1211661	-	bacterial/Archaeal transporter family protein	-0.877916	-2.38661	-5.61035	0.0713536	0.00345082	0.00861322
lpg1108		1211850	1212728	-	putative lipase	0.315299	0.693489	-1.8781	0.262632	0.428132	0.00154532
lpg1109		1212970	1215027	-	ORF	-0.360494	-0.217292	-3.38735	0.0869892	0.0600063	0.0482375
lpg1110	lem5	1215532	1216224	+	ORF	1.17601	1.12509	-0.869093	0.0151786	0.0363849	0.311739
lpg1116		1223381	1225729	+	chitinase (exochitinase) aminosugars metabolism?	1.32137	0.0855738	1.1262	0.0043796	0.0457542	0.156172
lpg1117	paiA	1225774	1226244	-	small ORF (157aa) transcriptional repressor of sporulation, septation and degradative enzyme genes?	0.691335	-0.184246	-1.5789	0.0690722	0.378263	0.0372443
lpg1118		1226339	1227451	-	serine-type D-Ala-D-Ala carboxypeptidase (D-alanyl-D-alanine carboxypeptidase)	1.20154	1.46332	-0.0574193	0.00377935	0.00117221	0.177005
lpg1120	lem6	1229118	1230881	-	hypothetical protein	-0.596166	-0.62622	-5.37322	0.0314596	0.0625014	0.00108154
lpg1121	Ceg19	1231463	1232230	+	ORF	0.222467	0.0503804	-2.33022	0.227252	0.298402	0.0142314
lpg1122		1232861	1234186	+	membrane bound lytic murein transglycosylase D	1.09702	1.20165	-0.994692	0.0650217	0.00597045	0.0967581
lpg1123	artJ	1234318	1235076	-	Peb1 (arginine binding periplasmic protein (amino acid ABC transporter) (arginine 3rd transport system) (arginine/ornithine transport system)	1.06102	2.01537	-0.775723	0.0174523	0.0223908	0.0399658
lpg1124		1235315	1235902	-	ORF	1.90155	2.56214	0.238501	0.00635813	0.00244136	0.414887
lpg1126		1237161	1240619	+	calcium-transporting ATPase	1.49047	2.10762	0.190685	0.00364719	0.02073	0.205893
lpg1128		1242309	1242770	+	cytidine/deoxycytidylate deaminase	2.59101	1.9184	-2.30693	9.21444e-06	0.00335185	0.0609121
lpg1131	cfa	1246996	1248159	-	cyclopropane fatty acid synthase (cyclopropane fatty acyl phospholipid synthase)	2.58093	2.8787	1.88833	0.060246	0.0389888	0.178609
lpg1132		1248177	1248554	-	small ORF (126aa)	0.627875	1.89279	-1.51581	0.060683	0.0126741	0.012708
lpg1133		1248525	1248701	+	small ORF (59aa)?	0.531162	1.37992	-0.559984	0.0414176	0.00214553	0.0629441
lpg1134		1248774	1249823	-	nitropropane dioxygenase/(trans-enoyl-CoA reductase)	1.41607	0.731259	0.73979	0.017156	0.229104	0.484863
lpg1135		1249804	1250412	-	bacterial regulatory proteins, TetR family	0.57307	1.49647	0.990182	0.227897	0.0089513	0.0426584
lpg1136		1250582	1251481	+	hypothetical (lipoprotein)	0.205462	1.53656	-0.194074	0.259386	0.000210175	0.00170643
lpg1137		1252021	1252986	-	ORF	0.265227	1.18079	-0.446053	0.0559601	0.0341015	0.134273
lpg1139	potC	1254268	1255032	-	spermidine/putrescine ABC transporter permease protein PotC	-1.6597	-4.45216	-7.75735	0.0192412	0.00076306	0.0161817
lpg1140	potB	1255032	1255853	-	spermidine/putrescine ABC transporter permease protein PotB	-2.74335	-5.62794	-7.75521	0.00461468	0.000238947	0.0104614
lpg1141		1255846	1256991	-	spermidine/putrescine ABC transporter, ATP-binding protein PotA	-2.74881	-2.68371	-3.90207	0.00841971	0.00221584	0.0332976
lpg1142		1257170	1257397	-	ORF Hypothetical COG2827	1.10921	1.55046	-0.778792	0.00180193	0.00165753	0.0733597
lpg1144	CegC3	1258831	1259334	-	ORF	1.14776	1.30664	0.428245	0.0327367	0.0340542	0.327361
lpg1146		1262032	1263510	+	thermostable carboxypeptidase 1	1.13295	1.26303	-0.027534	0.00488585	0.0638423	0.188276
lpg1147		1263574	1264074	+	acetyltransferase? streptothricin acetyltransferase	0.379855	-0.426474	-2.14341	0.0501423	0.469428	0.0278185
lpg1149		1266056	1266835	+	ORF	-0.551354	-2.10141	-5.03124	0.0823302	0.00547205	5.71423e-05
lpg1151		1268085	1269605	-	ORF	0.84256	1.30181	-1.13159	0.0643187	0.000404151	0.088874
lpg1155		1273915	1275591	+	pyruvate decarboxylase	1.73794	1.48065	0.091926	0.0241039	0.0114242	0.210787
lpg1156		1275655	1276848	-	aminopeptidase (leucine aminopeptidase)	0.115797	1.22116	-0.0291418	0.375959	0.0147837	0.154544
lpg1157		1277254	1278015	+	lipase B (conserved hypothetical protein-putative ATP/GTP-binding protein)	-0.557051	-2.00828	-4.32925	0.323143	0.0546353	0.0112293
lpg1158		1278130	1278897	+	ORF	1.04397	2.00688	0.482244	0.235382	0.0140571	0.497587
lpg1160		1280413	1280655	-	ORF	1.09608	4.96573	4.56222	0.0271252	0.0128641	0.00527956
lpg1162		1281794	1282522	-	ompA-like transmembrane domain protein	-0.393428	-1.09911	-2.20542	0.0454242	0.0107576	0.00925012
lpg1163		1282693	1283976	+	MFS transporter (sugar transporter transmembrane protein) (citrate-proton symporter) (proline/betaine transporter) (alpha-ketoglutarate permease) (dicarboxylic acid transporter)	-2.04219	-2.30606	-3.02231	0.00121363	0.000896812	0.00515191
lpg1165	udk	1285388	1286182	+	uridine kinase	1.30133	1.88476	-1.50765	0.00531281	0.00286741	0.0649989
lpg1166		1286253	1288262	-	hypothetical protein	1.36547	0.993575	-0.300236	0.00952678	0.211495	0.155473
lpg1167		1288486	1289004	+	hypothetical (cytoplasmic protein)	1.34889	2.43141	1.1667	0.0844829	0.0510542	0.0235732
lpg1168		1289133	1291397	-	sensory box protein (GGDEF domain/EAL domain)	1.82583	3.12268	1.13709	0.0159736	0.00745242	0.225538
lpg1169		1291554	1292912	-	hypothetical (dioxygenase)	1.29731	2.16544	1.28136	0.0155632	0.00486875	0.0228395
lpg1170		1292948	1294039	+	pyruvate formate lyase-activating enzyme PflA	2.11677	3.31907	1.18134	0.00435524	0.00655733	0.439212
lpg1172		1294669	1296153	+	TPR repeat protein (enhanced entry protein EnhC)	2.04693	2.58497	5.87256	0.14083	0.0324608	0.004858
lpg1173	pilS	1296252	1297835	+	sensor protein PilS (pilin transcriptional activator) (sensor kinase)	1.35233	0.873866	-1.84897	0.0199093	0.0470034	0.0572287
lpg1174	pilR	1297835	1299160	+	two component response regulator PilR (type 4 fimbriae expression regulatory protein)	1.01536	1.77934	0.810662	0.00838957	0.00294122	0.302872
lpg1176		1301491	1302936	-	Zn-dependent protease (zinc metalloprotease)	2.03656	2.10207	-0.0977203	0.00121948	0.00772831	0.148009
lpg1179	ribA	1304656	1305861	+	riboflavin biosynthesis protein RibA (GTP cyclohydrolase II) (3,4-dihydroxy-2-butanone-4-phosphate synthase/GTP cyclohydrolase II)	0.335162	-0.787961	-1.90648	0.36961	0.086821	0.0260909
lpg1180	ribH	1305872	1306336	+	riboflavin synthase, beta subunit RibB (6,7-dimethyl-8-ribityllumazine synthase (DMRL synthase)	-1.51279	-2.20898	-3.41249	0.0492813	0.0171794	0.0480267
lpg1183		1309096	1310985	+	ORF	0.684914	0.964705	-1.04886	0.0119317	0.0482681	0.00584681
lpg1184		1311080	1313464	+	outer membrane protein RomA	0.391141	2.75833	-0.605611	0.104548	0.0447105	0.0624583
lpg1186		1313842	1314621	+	competence lipoprotein ComL	-1.57788	-1.77257	-2.22258	0.0197399	0.00297198	0.0440025
lpg1188	kup2	1315831	1317723	-	Kup system potassium uptake protein	-1.44493	-3.19367	-4.54917	0.0680421	0.00723567	0.00648039
lpg1189		1317733	1318731	-	ORF	-0.924765	-1.93551	-2.51769	0.0802667	0.00303218	0.00202605
lpg1191		1320049	1321233	+	glycosyl hydrolase family 3 (anhydromuramoyl peptide exo beta-N-acetylglucosaminidase) (beta-hexosaminidase)	0.0671679	0.662055	-1.65459	0.436441	0.0384961	0.0227895
lpg1192		1321346	1322098	+	ThiJ/PfpI family (transcriptional regulator, AraC family), isonitrile hydratase	0.446397	0.188786	-2.14844	0.0451741	0.191668	0.0193203
lpg1195	hisA	1323574	1324290	-	phosphoribosylformimino-5-aminoimidazole carboxamide ribotide isomerase	2.5637	2.79962	1.54247	0.00351704	0.00321396	0.130804
lpg1196	hisH_2	1324287	1324883	-	amidotransferase HisH (glutamine amidotransferase)	2.57109	3.5936	2.21321	0.0747296	0.0257222	0.0504409
lpg1200	hisG	1328315	1329250	-	ATP phosphoribosyltransferase HisG	-1.48452	-0.161052	-2.27717	0.097637	0.406421	0.0324521
lpg1202	cydA-2	1329862	1331391	+	cytochrome D ubiquinol oxidase, subunit I	-0.910583	-1.86369	-4.75111	0.076282	0.041553	0.00516987
lpg1203	cydB	1331410	1332543	+	cytochrome D ubiquinol oxidase, subunit II	-0.112372	-0.813963	-4.30638	0.252175	0.0061097	0.00191999
lpg1204	pyrE	1332775	1333404	-	orotate phosphoribosyltransferase	-0.275269	-0.348633	-3.32813	0.153636	0.0969962	0.00311977
lpg1205		1333647	1333883	+	cold shock domain family protein CspA	-2.04052	-1.67156	-1.69524	0.0225847	0.0995663	0.223392
lpg1206		1334396	1334965	+	sigma 54 modulation protein YhbH	2.34874	3.95025	4.04239	0.100071	0.00857115	0.0151533
lpg1209		1336110	1336895	+	conserved hypothetical protein	-0.84855	-1.93353	-1.7675	0.0692197	0.00308531	0.0228399
lpg1210		1336859	1337440	+	acetyltransferase (ribosomal-protein alanine acetyltransferase)	-1.4588	-2.05484	-3.41083	0.0176112	0.0119234	0.00379159
lpg1211		1337476	1338144	-	transporter, LysE family (threonine efflux)	0.606984	1.05571	0.0254369	0.299223	0.026187	0.28712
lpg1212		1338388	1339356	+	IAA acetyltransferase/MarR transcriptional regulatory protein - fused protein?	1.64814	2.98768	1.98952	0.0587935	0.00799211	0.00510536
lpg1213		1339417	1339977	+	hypothetical (ATPase)	0.497158	0.257946	-1.80718	0.053554	0.15456	0.00554754
lpg1214		1340222	1341526	+	2-acylglycerophosphoethanolamine acyltransferase (aas) (transporter) (acyltransferase)	0.543574	0.308434	-1.8852	0.0427568	0.0319094	0.0380256
lpg1215	hemF	1341677	1342624	-	oxygen-dependent coproporphyrinogen III oxidase	-0.0577638	0.0622909	-2.65806	0.448668	0.222355	0.040614
lpg1218	flgD	1343653	1344327	+	flagellar basal body rod modification protein FlgD	0.537615	1.69919	1.04112	0.025907	0.0421291	0.252047
lpg1219	flgE	1344444	1345754	+	flagellar hook protein FlgE	2.91134	4.16878	3.79094	0.0639479	0.00771184	0.0489423
lpg1221	flgG	1346661	1347443	+	flagellar basal body rod protein FlgG	2.3799	3.00904	1.84851	0.029717	0.000378517	0.143556
lpg1222	flgH	1347459	1348148	+	flagellar L-ring protein FlgH	0.851197	2.13304	0.734469	0.198817	0.0370994	0.460674
lpg1223	flgI	1348109	1349290	+	flagellar P-ring protein (precursor) FlgI	1.53206	2.99168	1.46954	0.0659365	0.0326784	0.192655
lpg1225	flgK	1350230	1352176	+	flagellar hook associated protein 1 FlgK	1.60339	0.0732443	0.140419	0.0371808	0.295514	0.22129
lpg1226	flgL	1352183	1353415	+	flagellar hook associated protein type 3 FlgL	1.90842	1.78944	0.172718	0.0350791	0.0433016	0.148446
lpg1227	VpdB	1353613	1355406	+	unknown	-1.61691	-2.45307	-3.11522	0.0351045	0.0207505	0.163397
lpg1233		1361653	1362450	-	ORF	-1.18369	-0.742245	-3.33162	0.00430466	0.00310996	0.0165848
lpg1235	vsr	1364347	1364772	-	patch repair protein (DNA mismatch endonuclease)	0.598395	3.21332	1.10531	0.00362595	0.00583199	0.0718753
lpg1236		1364928	1366175	+	modification methylase (Eco47II, Sau96I) (site-specific DNA-methyltransferase)	1.0404	1.9228	0.350062	0.0414109	0.0012554	0.479292
lpg1237		1366156	1366905	-	type II restriction enzyme (Eco47II, Sau96I)	-1.06999	-1.35252	-1.96519	0.00687039	0.0241172	0.0800269
lpg1238		1367042	1368013	-	ORF	-2.16698	-3.19819	-5.21197	0.00563729	0.00419114	0.0106635
lpg1239		1368033	1368293	-	TraD (weak homology)	-2.13397	-2.46274	-4.59262	0.00348118	0.00468174	0.0276488
lpg1240		1368283	1368645	-	ORF	-0.881294	-2.05493	-3.95747	0.0122276	0.0265545	0.04997
lpg1243		1372688	1373398	-	hypothetical	0.757348	1.74751	-0.441709	0.0150471	0.00083876	0.0791189
lpg1244	lvrE	1373490	1374296	-	LvrE	1.85706	1.81457	1.00526	0.0180288	0.0253253	0.333062
lpg1245	virD4	1374385	1376457	-	LvhD4 (VirD4)	2.63371	2.00634	1.71704	0.0823667	0.00827977	0.144816
lpg1247		1377285	1378373	-	LvhB10 (type IV secretion system protein B10)	2.60558	3.88783	1.55209	0.00300509	0.00776738	0.197942
lpg1252		1381271	1381414	-	LvhB7	2.2942	2.22352	0.880263	0.0380583	0.146957
lpg1254	virB4	1382139	1384616	-	LvhB4 (type IV secretion system protein B4)	2.20177	3.13574	1.74366	0.131661	0.00535466
lpg1258	lvrB	1385400	1385870	-	LvrB	-1.04542	-1.08784	-3.50495	0.027593	0.00670949	0.0127354
lpg1259	lvrA	1385728	1386591	-	LvrA	-0.47212	-1.88897	-1.70382	0.0848096	0.00424936	0.0557056
lpg1260	prpA	1386688	1387425	+	phage repressor (putative repressor protein of prophage)	0.879346	-0.912154	-3.23591	0.0329327	0.00635212	0.0420955
lpg1261		1387524	1387910	-	small ORF (129aa)	1.61652	1.68665	2.04751	0.0131922	0.031975	0.207463
lpg1263		1388724	1389989	+	ORF	-1.2785	-1.18186	-2.38911	0.0244656	0.125241	0.127589
lpg1264		1390451	1391935	-	proton/peptide symporter family protein	1.21629	1.35658	0.450532	0.0735769	0.0102027	0.257216
lpg1265		1392035	1393351	+	ORF	0.70251	0.706077	-2.10967	0.139988	0.0938226	0.0369556
lpg1266		1393325	1394122	-	methylase	0.676434	3.27029	0.553553	0.106454	0.00252319	0.278403
lpg1267		1394907	1395551	+	hypothetical (dGTP triphosphohydrolase?) (nucleotidyltransferase?)	1.12898	2.90343	3.26771	0.185078	0.0551282	0.0210877
lpg1268		1395804	1396625	-	ORF	-1.3196	-1.37328	-3.07191	0.0123919	0.00822885	0.0111656
lpg1269		1397314	1399347	-	hypothetical	2.4076	1.46341	-0.104445	0.022293	0.0414307	0.263091
lpg1273		1401419	1402480	+	ORF	-0.0646644	0.586082	-1.58244	0.450567	0.0859119	0.0431011
lpg1274		1402531	1402983	+	hypothetical	1.42901	2.06757	-0.287157	0.061529	0.0493803	0.0921509
lpg1275		1403067	1403348	-	transporter, TrkA family (ion transport) (di- and tricarboxylate transporters) (sulfur deprivation response regulator) (sodium/sulfate transporter)	1.33524	1.48022	1.29777	0.224918	0.035866	0.284775
lpg1276		1403692	1405320	-	electron transferring flavoprotein dehydrogenase (electron transfer flavoprotein-ubiquinone oxidoreductase)	-0.511553	-2.15488	-3.00395	0.036051	0.00407019	0.000199337
lpg1277	abcT3	1405541	1407364	+	ABC transporter ATP binding protein (abcT3) (multidrug resistance ABC transporter) (hemolysin secreting ATP binding protein)	-0.668259	-1.81209	-2.67932	0.00259337	0.00978347	0.00150964
lpg1278		1407450	1407764	+	small ORF (105aa) hypothetical	0.736958	1.61818	-0.371029	0.0332538	0.0355752	0.150774
lpg1279		1407804	1408172	+	small ORF (123aa) hypothetical	0.59628	0.241387	-1.05825	0.0110939	0.324226	0.012432
lpg1281		1410027	1410407	+	hypothetical (L. pneumophila unknown protein)	-0.334036	-0.545845	-1.64817	0.0776982	0.148478	0.000342865
lpg1283		1411187	1411927	+	lipoprotein NlpD	-0.0351872	2.18915	-0.0882787	0.469569	0.0010452	0.188381
lpg1284	rpoS	1411962	1413038	+	stationary phase specific sigma factor (RNA polymerase sigma factor RpoS)	-2.11264	-1.28895	-2.06208	0.00473986	0.0306672	0.100319
lpg1285		1413147	1414394	-	homogentisate 1,2-dioxygenase (homogentisicase)	0.566288	0.310821	-1.04453	0.0890051	0.0306699	0.00319168
lpg1286		1414540	1415280	+	YebC (L. pneumophila) hypothetical (cytosolic protein?) TIGR01033	1.42031	1.26311	0.838984	0.0635383	0.0110731	0.353982
lpg1287	ruvC	1415283	1415804	+	crossover junction endodeoxyribonuclease RuvC (Holliday junction nuclease)	0.902567	1.48901	0.906872	0.0213392	0.0451091	0.213807
lpg1289		1416453	1416770	+	small ORF (106aa)	1.67453	2.35223	1.65463	0.177903	0.0116049	0.138016
lpg1290	lem8	1416809	1418392	-	hypothetical protein	1.59292	2.47879	2.20443	0.00175484	0.0470019	0.027257
lpg1292	pmrA	1420091	1420765	-	DNA-binding response regulator (two component)	0.00886247	0.56133	-1.39874	0.157035	0.217133	0.0452783
lpg1293	ispZ	1420829	1421371	-	intracellular septation protein A	1.19809	1.29443	-2.54302	0.014476	0.0112187	0.0282833
lpg1294		1421617	1423053	-	membrane bound lytic murein transglycosylase D	-0.316533	-0.881238	-1.69139	0.0361057	0.00265259	0.0186791
lpg1295		1423171	1423932	-	hydroxyacylglutathione hydrolase GloB	-0.170977	-1.35067	-3.76687	0.396387	0.00983648	0.00733823
lpg1296		1423939	1424799	-	protein involved in catabolism of external DNA	-0.00167113	-0.376507	-2.50034	0.285105	0.0825379	0.00811687
lpg1297	folD	1425275	1426126	-	5,10-methylenetetrahydrofolate dehydrogenase (NADP)/methenyltetrahydrofolate cyclohydrolase	-1.20447	-1.46151	-3.53324	0.0920797	0.00304133	0.0131895
lpg1298		1426216	1426413	-	small ORF (65aa) weak eukaryotic hits?	-0.0678341	0.494445	-1.04754	0.282979	0.171675	0.0193093
lpg1300		1429180	1429644	-	integral membrane protein COG5528	0.383698	-0.688178	-5.59578	0.0592697	0.0568338	0.00175845
lpg1301		1429647	1430942	-	oxidoreductase (NADH dehydrogenase/oxidoreductase) NolA	0.782827	0.209141	-2.06261	0.0254816	0.029761	0.00482424
lpg1302		1431186	1431971	+	tRNA pseudouridine synthase A	-2.75924	-2.98669	-5.08255	0.0172848	0.00656922	0.06703
lpg1303	trpF	1431975	1432595	+	phosphoribosyl anthranilate isomerase (N-5'-phosphoribosyl) anthranilate isomerase	-1.88226	-2.34996	-3.23984	0.0234317	0.0041501	0.0518742
lpg1304		1432600	1433796	+	tryptophan synthetase, beta subunit	-0.797041	-1.68727	-2.16151	0.00521474	0.000152478	0.00918567
lpg1305	trpA	1433825	1434640	+	tryptophan synthetase (alpha chain) TrpA	-0.355597	-0.679049	-1.15381	0.191855	0.0821763	0.000220445
lpg1306	glnS	1434640	1436292	+	glutaminyl-tRNA synthetase	-0.634056	-1.42299	-1.55733	0.0412118	0.0293265	0.212171
lpg1309		1439890	1440201	+	small ORF (104aa)	2.2121	4.58148	1.23081	0.00613972	0.00209685	0.248897
lpg1310		1440091	1440381	-	small ORF (97aa)	1.23634	3.24602	0.581565	0.0588106	0.00268872	0.202874
lpg1311		1440128	1440394	+	small ORF (89aa)	2.10877	4.61493	1.20152	0.0136201	0.00226002	0.250124
lpg1316		1446248	1447267	-	ORF	-0.716064	-0.984513	-1.92138	0.0347213	0.0145972	0.0234996
lpg1317		1447362	1448246	-	ORF	-0.806394	-0.17722	-2.15734	0.0846554	0.223291	0.00295166
lpg1324	lbtB	1459405	1460616	-	multidrug resistance efflux pump (permease MDR) (major facilitator family transporter)	-0.135534	-0.979267	-1.81891	0.261902	0.0607382	0.00841922
lpg1326		1462487	1463569	-	conserved hypothetical protein	-0.272345	-0.34999	-1.24156	0.397361	0.258531	0.00491073
lpg1327		1463957	1464268	+	small ORF (104aa) hypothetical	1.67055	1.21404	1.3314	0.0778833	0.167548	0.0337136
lpg1328		1464354	1466816	-	conserved repeat domain protein	-0.481023	-0.737004	-1.16661	0.373434	0.18917	0.03071
lpg1329		1466872	1468038	-	hypothetical protein	-3.66109	-4.07154	-5.74271	0.00941803	0.00679983	0.0299485
lpg1330		1468219	1468295	-	tRNA-Met	-0.687935	-1.4854	1.26602	0.114822	0.186308	0.00627765
lpg1331	htrA	1468606	1470003	-	protease DO (periplasmic serine endoprotease)	1.30801	-0.716232	-0.76658	0.0115761	0.0559133	0.193419
lpg1332		1469999	1470721	-	hypothetical (inner membrane protein)	-2.04657	-2.13347	-3.37995	0.00945484	0.0129021	0.00125999
lpg1333	rluD	1470714	1471676	-	ribosomal large subunit pseudouridine synthase D, RluD (suppressor of FtsH mutation) SfhB	-0.360935	-1.60231	-4.80161	0.161686	0.00416118	0.00575838
lpg1334		1471679	1473019	-	tRNA thiotransferase (tRNA-i(6) A37 modification enzyme MiaB)	-0.660993	-1.18938	-2.21059	0.0895393	0.0205623	0.00526329
lpg1335		1473059	1474354	-	major facilitator family transporter (permease) (multidrug efflux transporter)	0.407507	-0.479213	-3.11312	0.0194032	0.0510263	0.00537606
lpg1336	enhA	1474597	1475340	-	enhanced entry protein EnhA	1.09642	2.06172	0.280475	0.0240801	0.00287509	0.312464
lpg1337	fliS	1475666	1476073	-	flagellar protein FliS	-2.55161	-2.2083	-3.34217	0.00645838	0.00915521	0.0678689
lpg1338	fliD	1476086	1477708	-	flagellar hook associated protein 2 (flagellar cap protein FliD)	0.407322	1.19912	-2.19335	0.294503	0.0218799	0.107991
lpg1339		1477774	1478052	-	small ORF (93aa)	-0.630503	-0.159498	-1.85181	0.0248392	0.0559149	0.00738046
lpg1340	fliC	1478138	1479562	-	flagellin	1.21682	1.70753	-0.79998	0.0142512	0.018133	0.0832032
lpg1341	accD	1479974	1480855	+	acetyl CoA carboxylase, carboxyltransferase, beta subunit	-0.643676	-1.25726	-2.0084	0.0763467	0.024207	0.0189782
lpg1342	folC	1480839	1482122	+	FolC bifunctional protein (folylpolyglutamate synthase/dihydrofolate synthase)	0.204939	-0.788905	-2.75277	0.190612	0.158957	0.00385655
lpg1344	dedE	1482895	1483425	+	colicin V (bacteriocin) production protein (membrane protein)	-0.243493	-3.37961	-5.38679	0.224635	0.00165633	0.00216135
lpg1345		1483406	1484038	-	nicotinate-nucleotide adenylyltransferase (cytidylyltransferase)	-0.137393	-1.20438	-3.97975	0.474243	0.0170678	0.011597
lpg1346	holA	1484029	1485051	-	DNA polymerase III, delta subunit	-0.7912	-1.58661	-3.6609	0.0653014	0.000299907	0.0194386
lpg1348	leuS	1485649	1488117	-	leucyl tRNA synthetase	-1.12658	-2.97639	-2.97414	0.0238946	0.00124261	0.00549463
lpg1349	cutE	1488186	1489718	-	apolipoprotein N-acyltransferase	-1.47088	-0.913775	-2.16551	0.0204377	0.131418	0.155818
lpg1350		1489825	1490958	+	L-lysine dehydrogenase (dehydrogenase) (saccharopine dehydrogenase)	-0.981422	-2.98727	-2.87226	0.0119671	4.97107e-05	0.0080772
lpg1351		1490971	1492488	+	piperidine-6-carboxylate dehydrogenase (aldehyde dehydrogenase)	-0.158521	-1.86065	-2.13668	0.308969	0.0151893	0.0190209
lpg1352	fadB	1492611	1494977	+	3-hydroxyacyl CoA dehydrogenase oxidoreductase protein/(enoyl CoA hydratase)	-0.427013	-2.11091	-2.46748	0.0494871	0.00850378	0.00419862
lpg1354		1496284	1497456	-	ORF	-1.15065	-0.651817	-1.46002	0.0103082	0.154094	0.056156
lpg1356		1501020	1502147	+	TPR repeat protein (enhanced entry protein EnhC)	0.761541	2.69877	2.87659	0.45176	0.00733029	0.00415027
lpg1358	xcpX	1504985	1505950	-	general secretion pathway protein LspK	0.32438	-0.463675	-1.40097	0.0947731	0.0710305	0.0403178
lpg1361	xcpU	1506928	1507479	-	general secretion pathway protein LspH	-1.63666	-2.31003	-4.09165	0.00733811	0.0155567	0.000262249
lpg1362	gspG	1507400	1507819	-	type II protein secretion LspG (general secretion pathway protein G)	-1.68179	-2.15731	-2.45203	0.00438085	0.0214223	0.0230313
lpg1363	gspF	1507926	1509122	-	type II protein secretion LspF (general secretion pathway protein F)	-2.01669	-3.60443	-5.24269	0.00623149	0.0029572	0.00207982
lpg1364	glnA	1509219	1510625	+	glutamine synthetase, type I (glutamate-ammonia ligase)	-1.27756	-1.91326	-2.57738	0.0528014	0.0179271	0.0113461
lpg1365		1510641	1511198	+	hypothetical	-1.89891	-1.63915	-3.84216	0.00834969	0.0167939	0.0109817
lpg1366		1511214	1511984	+	hypothetical (cytoplasmic protein) (highly similar to unknown protein YaaA of Escherichia coli )	0.373063	-0.423614	-1.77362	0.0693297	0.0604623	0.0386308
lpg1369	htpG	1514897	1516765	+	chaperone Hsp90 HtpG (heat shock protein)	1.37865	0.0763367	-0.815986	0.0188763	0.340336	0.086406
lpg1370	fis	1516883	1517176	-	small ORF (98aa) DNA binding protein Fis (recombinational enhancer binding protein; factor-for-inversion stimulation protein)	-0.694372	-0.198854	-2.38488	0.029889	0.277194	0.0292373
lpg1371	lpxB	1517295	1518446	-	lipid A disaccharide synthase	1.81193	1.64211	1.16329	0.0655426	0.0382319	0.44839
lpg1373	rnhB	1519616	1520188	+	ribonuclease HII	-0.143167	-0.101098	-2.32218	0.260577	0.121027	0.00707636
lpg1374	rodA	1520305	1521420	-	rod shape determining protein RodA	-1.14684	-1.95704	-4.5434	0.0425195	0.0106602	0.00390584
lpg1375	pbpA	1521420	1523297	-	penicillin binding protein 2 (cell elongation, e phase; peptidoglycan synthetase)	-2.71327	-2.72315	-4.60356	0.00856948	0.00832925	0.00611252
lpg1377		1523919	1524254	-	hypothetical COG0799	-1.04712	-1.91779	-2.0737	0.0110881	0.0256705	0.0204702
lpg1378		1524362	1525801	-	proton/peptide symporter (POT) family protein (proton/oligopeptide transporter) (di-tripeptide transporter)	-1.18495	-1.68164	-5.50788	0.00567429	0.000661153	0.00243718
lpg1379		1526021	1527685	+	urocanate hydratase (urocanase)	1.02212	0.400703	-1.36247	0.0566363	0.0347357	0.0403673
lpg1380		1527615	1529219	+	histidine ammonia lyase	-0.591661	-1.111	-1.62361	0.159446	0.0113414	0.0948259
lpg1381		1529236	1530636	+	aldehyde dehydrogenase (NAD dependent) (coniferyl adehyde dehydrogenase)	0.871899	1.50981	0.417493	0.0428818	0.00789167	0.432729
lpg1382		1530636	1531442	+	dehydrogenase, short chain (dhs-6C) (hydroxysteroid dehydrogenase)	0.784826	0.194369	-1.01099	0.169232	0.365826	0.0347402
lpg1384	dnaQ	1531824	1532576	+	DNA polymerase III, epsilon subunit	-0.469898	0.147923	-1.2034	0.103407	0.466348	0.00602042
lpg1385		1532789	1533163	-	small ORF (125aa)	0.78503	1.96086	2.32348	0.293821	0.0243393	0.00394932
lpg1386		1533360	1533830	+	enhanced entry protein EnhA (ErfK/YbiS/YcfS/YnhG family protein)	0.651048	1.27564	1.30874	0.00351845	0.00391826	0.00961219
lpg1388		1535423	1535812	-	hypothetical (HesB/YadR/YfhF family protein)	0.255313	0.55157	-1.794	0.445402	0.413651	0.00985776
lpg1390		1537306	1537731	+	small ORF (142aa)	-0.266146	-0.641463	-1.65526	0.132834	0.0413898	0.0413624
lpg1391	rpmF	1537820	1538008	+	50S ribosomal protein L32	-3.97898	-3.85229	-4.17279	0.0142	0.0211509	0.151526
lpg1392	plsX	1538017	1539042	+	fatty acid/phospholipid synthesis protein PlsX	-2.68245	-3.52692	-4.93526	0.0232792	0.00130109	0.00429524
lpg1393	fabH	1539042	1539992	+	3-oxoacyl-(acyl carrier protein) synthase II FabH	-0.862734	-2.07474	-2.61919	0.00316119	0.000315057	0.00114224
lpg1394		1540022	1540966	+	S-malonyl transferase (malonyl CoA-acyl carrier protein transacylase)	-1.03482	-2.07916	-3.90573	0.0196269	0.0176941	0.000176389
lpg1395	fabG	1540981	1541724	+	3-oxoacyl-(acyl carrier protein) reductase	0.273103	-0.668045	-2.59512	0.183886	0.0383258	0.0112444
lpg1396	acpP	1541812	1542057	+	acyl carrier protein (ACP)	-0.782879	-2.06301	-3.31024	0.0958618	0.0040745	0.00772661
lpg1397	fabF1	1542080	1543315	+	beta-ketoacyl-acyl carrier protein synthase II (3-oxoacyl [acyl carrier protein] synthase II)	-2.03375	-3.07997	-3.71622	0.000549608	0.00652261	0.0156072
lpg1398		1543319	1544314	+	aminodeoxychorismate lyase (thymidylate kinase?)	-1.53521	-2.28913	-4.44504	0.0357808	0.00999479	0.00214752
lpg1399		1544317	1544952	+	thymidylate kinase (dTMP kinase)	-1.88504	-2.91533	-4.66032	0.000807514	0.00248891	0.0506576
lpg1400	holB	1544952	1545854	+	DNA polymerase III, delta prime subunit	-1.59394	-1.84249	-3.94238	0.0282055	0.00723405	0.0272447
lpg1402		1546357	1547166	+	deoxyribonuclease TatD	-1.14613	0.427955	-1.85804	0.0247378	0.278492	0.0264312
lpg1403		1547281	1548378	+	hypothetical (transcriptional repressor?) (molecular chaperone?) COG2377	1.039	0.18765	-3.0632	0.000809469	0.487442	0.0092886
lpg1404		1548437	1549726	+	major facilitator family transporter	-0.466587	-0.603804	-4.14401	0.0783851	0.0138496	0.000637884
lpg1405	cmr	1549808	1551085	-	multidrug translocase MdfA (sugar transport protein) (proton motive force efflux pump protein)	-1.00094	-0.834886	-3.87318	0.0123916	0.00857592	0.00278523
lpg1406		1551307	1552479	+	glycosyltransferase (dolichol phosphate mannosyltransferase) (polyprenol phosphate mannosyltransferase)	-0.707898	-1.68217	-5.10053	0.214742	0.0281877	0.000103103
lpg1407		1552522	1553904	-	dolichol monophosphate mannose synthase	-0.693194	-1.76081	-3.00176	0.0590707	0.00580559	0.0200094
lpg1408	licA	1553994	1555142	+	choline kinase (cholinephosphate cytidylyltransferase)	-0.274258	-1.14083	-2.68824	0.408426	0.0254216	0.000423806
lpg1409		1555201	1555968	-	hypothetical	-1.16901	-2.16445	-4.05148	0.00614098	0.000834719	0.0228377
lpg1410		1556214	1556807	+	transcriptional regulatory protein (lipoprotein)	-1.18279	-1.41058	-3.18552	0.0629471	0.0612875	0.0387015
lpg1411	adK	1557151	1557858	+	adenylate kinase (ATP-AMP transphosphorylase)	-0.536687	-1.08213	-1.77659	0.0541786	0.00698464	0.0232929
lpg1412	trxA3	1557870	1558229	+	thioredoxin	-0.817648	-1.1727	-4.50019	0.0297595	0.0185602	0.00201577
lpg1414		1559774	1561246	+	glycerol kinase (probable carbohydrate kinase)	2.29332	0.93484	2.42297	0.0274414	0.174383	0.0732484
lpg1415	gltA	1561346	1562614	-	citrate synthase	0.446935	1.38396	0.633993	0.0836447	0.027478	0.0802171
lpg1416		1562840	1563718	+	purine nucleoside phosphorylase II (uridine phosphorylase Udp2)	-0.366695	0.00341092	-1.01274	0.22082	0.478491	0.0237913
lpg1417	gyrA	1563781	1566393	+	DNA gyrase, A subunit	-0.75152	-0.629298	-1.34371	0.0711563	0.105115	0.0243639
lpg1418	serC	1566371	1567474	+	3-phosphoserine aminotransferase (phosphoserine transaminase)	-1.08229	-1.3309	-5.06208	0.0190905	0.00740938	0.0118217
lpg1419		1567483	1568781	+	3-phosphoshikimate 1-carboxyvinyltransferase (5-enolpyruvoylshikimate-3-phosphate synthase) (prephenate dehydrogenase / 3-phosphoshikimate 1-carboxyvinyltransferase)	-0.474628	-1.36465	-1.89989	0.237738	0.0182495	0.0210776
lpg1421	rpsA	1569479	1571215	+	30S ribosomal protein S1	-1.57027	-2.26578	-2.47582	0.0831769	0.0170327	0.0453533
lpg1422		1571331	1571618	+	hypothetical COG3771: membrane protein	-2.50004	-2.93097	-4.56363	0.0222198	0.00652354	0.0508137
lpg1424		1573101	1574213	+	aminotransferase (amino sugar biosynthesis protein) (lipopolysaccharide biosynthesis) pleiotropic regulator protein	-0.754479	-1.16272	-2.6065	0.0320479	0.0325217	0.0714358
lpg1425	pyrF	1574217	1574903	+	orotidine 5'-phosphate decarboxylase PyrF	-1.28221	-2.73931	-3.67333	0.00481549	0.000607198	0.00608042
lpg1426	vpdC	1575093	1577744	+	hypothetical (serine protease?)	0.655262	-0.162991	-2.66107	0.0436849	0.312592	0.000228166
lpg1427		1577692	1578468	+	short chain dehydrogenase (3-oxoacyl [acyl carrier protein] reductase)	0.550825	-0.0291081	-2.33783	0.0403835	0.117861	0.00128492
lpg1428		1578477	1578962	+	competence comG operon protein?, type 4 fimbrial pilin related signal peptide protein?	1.21438	1.57984	2.01197	0.024105	0.0158328	0.0498509
lpg1429		1579078	1579611	+	ORF	-0.197418	-1.35338	-2.13514	0.172078	0.0215968	0.000364517
lpg1430		1579611	1580456	+	4-hydroxybenzoate octaprenyltransferase UbiA	-2.90781	-4.21826	-5.54869	0.000209264	0.00065535	0.100584
lpg1431		1580596	1580991	-	outer membrane lipoprotein?	-1.62725	-2.3844	-3.48496	0.000181521	0.00918225	0.0490507
lpg1434	xapA	1583661	1584497	-	xanthosine phosphorylase (purine nucleoside phosphorylase)	-0.987577	-1.75727	-2.57015	0.0746889	0.0520121	0.00411654
lpg1435	cdd	1584513	1584905	-	cytidine deaminase (cytidine and deoxycytidine deaminase)	-0.953029	-1.28084	-4.06755	0.0284666	0.0372089	0.0482961
lpg1436		1584947	1585762	-	ORF	0.87893	-0.32988	-4.91615	0.00245203	0.00309993	0.00328817
lpg1438	cpxR	1587288	1587965	-	transcriptional regulatory protein CpxR (DNA binding response regulator)	-1.87758	-1.38385	-2.72483	0.00398099	0.016504	0.0398875
lpg1439		1587976	1588863	-	Mg2+ and Co2+ transporter CorC (metal ion transporter) (hemolysin)	0.46558	1.48249	-0.49588	0.163977	0.028235	0.0162873
lpg1440		1588826	1589299	-	metal dependent hydrolase	0.760157	1.04519	-0.335173	0.0145058	0.0215818	0.0918056
lpg1441		1589299	1590246	-	phosphate starvation-inducible protein PhoH (ATP binding protein)	2.11969	1.76339	-2.0477	0.0100928	0.00757898	0.0371227
lpg1443		1591316	1591978	+	translation factor (Sua5/YciO/YrdC/YwlC family protein)	-1.60528	-2.18389	-3.00065	0.0259984	0.00657284	0.0854732
lpg1450		1599656	1600645	+	iron/ascorbate oxidoreductase family protein, putative	0.9502	1.23236	-0.574828	0.0109014	0.00405739	0.0216144
lpg1454		1603095	1604477	-	multidrug efflux protein (MFS transporter)	0.0160118	0.754661	-2.26916	0.453404	0.0709215	0.0104858
lpg1455		1604509	1605762	-	phospholipase C (phosphatidylcholine hydrolyzing)	1.57075	1.99152	0.878464	0.0217882	0.0075563	0.236123
lpg1456		1605883	1607214	+	23S rRNA (uracil-5-)methyltransferase RumA (RNA methyltransferase)	-0.361179	-0.642607	-1.85813	0.0988117	0.0425001	0.0172918
lpg1458		1609471	1609833	-	hypothetical membrane protein	1.14232	0.744979	-2.47045	0.0309243	0.110312	0.00832112
lpg1459	yfdZ	1609892	1611082	+	aspartate aminotransferase (aminotransferase, N-succinyldiaminopimelate aminotransferase) AspC	1.6535	1.12729	-0.6096	0.0139312	0.00664379	0.143816
lpg1461	recJ	1611889	1613625	+	single stranded DNA specific exonuclease RecJ	-0.150747	-0.00134629	-1.22278	0.490598	0.441386	0.0213807
lpg1464		1617735	1617890	+	NTP pyrophosphohydrolase (mutator protein MutT) (8-oxo-dGTPase)?	0.503848	-0.78113	-1.93704	0.491405	0.0815475	0.0153061
lpg1465		1618097	1618924	+	ORF	-1.37347	-2.47827	-5.18824	0.0084224	0.00857093	0.00807544
lpg1466		1618975	1619718	-	conserved hypothetical protein	-1.15878	-2.36548	-3.11255	0.0189924	0.0187736	0.00951426
lpg1467		1619959	1620579	-	dephospho-CoA kinase (DNA repair protein?)	-1.17967	-2.09068	-2.55259	0.068274	0.0199558	0.0173744
lpg1468		1620536	1621006	-	small ORF (157aa)	-1.01944	-0.592953	-2.32539	0.0450574	0.0536933	0.136577
lpg1469		1621006	1622601	-	Rtn protein (membrane protein involved in resistance to lambda and N4 phages)	0.710696	1.38029	-1.01974	0.0157272	0.00040693	0.015703
lpg1470		1622738	1624396	+	serine-type D-Ala-D-Ala carboxypeptidase (D-alanyl-D-alanine carboxypeptidase)	-1.55677	-1.44987	-3.35071	0.0403078	0.012787	0.0183262
lpg1471	bioA	1624713	1626092	-	adenosylmethionine-8-amino-7-oxononanoate aminotransferase	-0.818947	-0.576216	1.73791	0.00369137	0.0324774	0.0347998
lpg1472		1626117	1627061	+	biotin synthase BioB	-1.36169	-1.86514	-3.66031	0.00628843	0.000791843	0.0202221
lpg1473	bioF	1627065	1628207	+	8-amino-7-oxononanoate synthase	-2.04577	-3.80358	-4.46132	0.00230041	0.0055145	0.0135991
lpg1474	bioH	1628191	1628907	+	biotin biosynthesis protein BioH (hydrolase?)	0.2276	-0.873405	-2.44683	0.372854	0.0427659	0.0327802
lpg1477		1629991	1630617	+	transmembrane protein	-2.25031	-3.32402	-3.95324	0.0198355	0.022981	0.00741889
lpg1478		1630639	1632417	+	aspartyl tRNA synthetase	-0.159365	-1.33535	-2.05509	0.329283	0.00254951	0.010978
lpg1479		1632395	1635340	+	potassium efflux system KefA (integral membrane protein)	-2.43076	-5.19617	-8.0966	0.00277402	0.000111909	0.015947
lpg1481		1636056	1637093	-	ORF	-4.0715	-4.73735	-6.29839	0.000976469	0.00105019	0.0313801
lpg1482		1637295	1638128	-	ORF	-1.83624	-1.3898	-2.46906	0.0124253	0.00900009	0.0581899
lpg1484		1639920	1640726	-	ORF	-1.20451	-0.46809	-2.58297	0.00530278	0.318348	0.0158191
lpg1485		1640928	1641326	-	hypothetical	1.73837	3.6461	2.34365	0.0498774	0.0328479	0.0632512
lpg1486		1641415	1641933	-	AsnC family transcription regulator protein (amino acid metabolism)	2.13944	2.32659	1.58665	0.0524349	0.0203598	0.186723
lpg1487		1642053	1642580	+	acetyltransferase, GNAT family	1.20552	1.15764	-1.34603	0.00809337	0.0565443	0.0989962
lpg1488	legC5	1642834	1645428	+	surface antigen of Plasmodium and Entamoeba	1.74782	1.0548	0.292172	0.00745901	0.0323058	0.137667
lpg1490	cyaA	1646838	1648160	+	adenylate cyclase PLUS two component hybrid sensor and regulator	0.362422	3.23659	0.780817	0.0522784	0.0064656	0.171002
lpg1491	lem9	1648274	1649512	+	ORF	-0.258987	3.51559	4.82582	0.253256	0.0022575	0.000168441
lpg1492		1649572	1650591	-	spectinomycin phosphotransferase	1.73566	1.73467	-0.00235584	0.00247556	0.00745863	0.113167
lpg1493		1650736	1650951	+	small ORF (72aa)?	-0.382799	-0.759102	-2.06727	0.0370004	0.0368677	0.0446657
lpg1494		1650971	1651390	-	small ORF (140aa) hypothetical	1.06412	1.06334	0.635798	0.239139	0.0149949	0.30311
lpg1496	lem10	1652066	1653859	+	ORF	1.50939	2.79182	3.28466	0.0268923	0.000307093	0.00196576
lpg1498		1656925	1657860	-	ORF	0.579213	0.246325	-1.20099	0.235786	0.13459	0.00485768
lpg1499		1657935	1658474	-	ORF	-0.935329	-1.16578	-1.78748	0.146786	0.0136641	0.0321389
lpg1503	aceF	1662040	1663689	-	pyruvate dehydrogenase E2 component (dihydrolipoamide acetyltransferase component)	-1.82755	-2.23858	-2.40259	0.0353032	0.0283659	0.0216418
lpg1504	aceE	1663732	1666410	-	pyruvate dehydrogenase E1 component oxidoreductase protein AceE	-0.907	-1.0775	-2.30525	0.0105754	0.10283	0.00432113
lpg1505		1666423	1666809	-	conserved hypothetical protein	-0.819369	-1.07141	-2.39179	0.0438247	0.0223614	0.0352731
lpg1506		1666851	1667627	-	inner membrane protein AmpE (beta lactamase induction?)	-0.898457	-1.34578	-3.05175	0.0591001	0.0245062	0.000437475
lpg1507		1667608	1668777	-	sodium/hydrogen antiporter (glutathione regulated potassium efflux system protein KefC)	0.191718	-1.20336	-5.59103	0.285352	0.0176541	0.00632939
lpg1508		1669100	1669918	-	rare lipoprotein A	-1.16651	-0.659436	-1.85933	0.0324017	0.0117839	0.203911
lpg1509		1670045	1671334	+	D-alanyl-D-alanine carboxypeptidase	-1.20742	-2.21901	-2.9061	0.00452719	0.00452819	0.00826091
lpg1510		1671350	1672183	+	D-alanine-aminotransferase (D-aspartate aminotransferase)	-0.552397	-1.45311	-3.5434	0.0885491	0.0438204	0.00224402
lpg1511		1672453	1673049	+	lipoate-protein ligase B (lipoate biosynthesis protein B) (type I secretion system LssX)	-1.88643	-2.08636	-2.48424	0.00940886	0.00920933	0.0697336
lpg1512		1673062	1675095	+	DedA/PAP2 domain protein (integral membrane protein) (type I secretion system LssY)	-1.62115	-2.86081	-5.15585	0.0177881	0.0023268	0.0463124
lpg1513		1675215	1675826	+	type I secretion system LssZ	0.359325	-0.181489	-4.04963	0.0869621	0.25833	0.00187455
lpg1514		1675884	1676612	+	lipoprotein (inner membrane protein) (type I secretion system LssA)	1.84757	1.83084	-1.34073	0.0187335	0.00216856	0.055003
lpg1515		1676654	1678282	+	toxin secretion ATP binding protein (ABC-type bacteriocin/antibiotic exporter) (type I secretion system LssB)	1.07349	1.429	-2.83153	0.00450556	0.0109456	0.00651608
lpg1516		1678273	1678851	+	ABC transporter, ATP binding/permease fusion protein (toxin secretion) (type I secretion system LssB)	1.68409	2.2824	-0.175138	0.065069	0.0233863	0.303477
lpg1517		1678858	1679991	+	HlyD family secretion protein (hemoloysin) (type I secretion system LssD)	0.0969505	0.844259	-1.15926	0.325263	0.0827749	0.0201834
lpg1518		1680081	1682627	+	sensory box protein/GGDEF domain/EAL domain (type I secretion system LssE)	0.130061	1.60454	-1.80066	0.455388	0.0637146	0.0406424
lpg1519		1682635	1683201	-	purine/pyrimidine phosphoribosyltransferase (hypoxanthine phosphoribosyltransferase)	-1.19889	-1.28871	-2.81402	0.00274615	0.000173959	0.0244402
lpg1520		1683247	1683570	-	uncharacterized conserved hypothetical protein COG4517	-2.58338	-2.92379	-4.24815	0.00345803	0.00113866	0.0289101
lpg1521		1683756	1684496	-	generic methyl-transferase	1.07252	-0.411232	-1.49252	0.0163428	0.00165202	0.0374103
lpg1523	pilC	1686485	1687702	+	(type IV) pilus assembly protein PilC (bacterial type II secretion system protein)	-0.41451	1.89227	-1.4693	0.0640313	0.0198137	0.00745509
lpg1524	pilD	1687745	1688611	+	type 4 (IV) prepilin-like protein leader peptide processing enzyme PilD (type 4 pilus prepilin peptidase)	-0.368235	0.260468	-3.9119	0.0675967	0.0274593	0.000287253
lpg1525		1688631	1689866	-	CAAX amino terminal protease family protein	0.0128261	1.32217	-2.6555	0.420305	0.0328488	0.00713592
lpg1527		1690553	1691005	-	small ORF (151aa)	0.781352	1.34586	-1.9827	0.0171314	0.00581769	0.0368563
lpg1528		1691139	1691951	+	conserved hypothetical protein	0.551944	1.26601	-0.994174	0.00431396	0.0147676	0.0243776
lpg1529	prpD	1692082	1693551	-	2-methylcitrate dehydratase PrpD	-1.14153	-0.989592	-2.85237	0.0656871	0.0144677	0.0136453
lpg1530		1693532	1694647	-	2-methylcitrate synthase (citrate synthase PrpC)	-1.82092	-2.72901	-3.39405	0.00847443	0.00383371	0.0137482
lpg1531		1694856	1695644	-	phenazine biosynthesis PhzF (oxidoreductase) (PCA synthesis?)	0.787339	1.53869	-1.10943	0.00697796	0.00908938	0.0397305
lpg1532		1695727	1697724	-	peptidase ? (oxidoreductase, FAD binding) (D-amino acid oxidase family)	1.03294	1.85819	-1.44105	0.0151692	0.00595607	0.0907055
lpg1533	ydgR	1697720	1699333	-	peptide transport protein (POT family) (proton/oligopeptide symporter)	-4.28557	-5.89871	-6.7724	0.00410447	0.000571288	0.0403598
lpg1534	hemL	1699659	1700957	-	glutamate-1-semialdehyde-2,1-aminomutase	-0.873387	-2.54264	-2.57499	0.00842584	0.00290076	0.0266664
lpg1535		1701368	1701541	+	rubredoxin (rubredoxin-type Fe(Cys)4 protein)	-2.10155	-2.24685	-4.08894	0.00647636	0.00109615	0.0241591
lpg1536		1701544	1701963	-	transmembrane protein	-1.22956	-2.20422	-5.23371	0.0545378	0.00949467	0.0207358
lpg1537		1701969	1702697	-	transport protein	0.160198	-1.28798	-4.03667	0.359516	0.0102113	0.0110828
lpg1538	pcnB	1702965	1704272	+	poly(A) polymerase I (tRNA nucleotidyltransferase/poly(A) polymerase)	-2.04387	-2.1566	-2.99811	0.0207153	0.0319627	0.0750875
lpg1540		1704752	1705171	+	universal stress protein A (UspA)	-0.641945	-0.265765	-2.13907	0.08755	0.234828	0.00329734
lpg1542		1706635	1707795	-	PQQ (pyrrolo quinoline) enzyme repeat domain protein (dehydrogenase cofactor) (serine/threonine protein kinase?) (lipoprotein?)	-0.320996	-1.33631	-1.21551	0.0335536	0.00479219	0.0203613
lpg1543		1707814	1708485	-	transmembrane protein	-0.554742	-0.109895	-2.67489	0.000974969	0.479097	0.0361062
lpg1544	hisS	1708506	1709783	-	histidyl tRNA synthetase	-1.09763	-1.72948	-3.01821	0.0348955	0.00642526	0.0230496
lpg1545		1709776	1710342	-	DNA-binding protein, putative	0.242506	0.701131	-2.50819	0.0981621	0.106919	0.0158456
lpg1546		1710320	1711099	-	fimbrial biogenesis and twitching motility protein PilF	-1.19797	-1.16919	-3.15067	0.00477998	0.0159315	0.151596
lpg1547		1711282	1712439	-	radical SAM enzyme, Cfr family	-0.878587	-0.675403	-1.86647	0.257544	0.141612	0.0387702
lpg1549		1713011	1713892	-	ORF	0.293743	-0.142304	-5.56932	0.0481443	0.381065	0.00961298
lpg1553	minC	1716149	1716856	-	septum site determining protein MinC (FtsZ assembly inhibitor)	-1.69994	-1.10053	-4.64896	0.0336827	0.162055	0.00517223
lpg1554	fadD-1	1716913	1718619	+	long chain fatty acid-CoA ligase	0.67825	-0.206706	-2.05703	0.102881	0.453981	0.0245082
lpg1555	artJ	1718673	1719407	-	arginine 3rd transport system periplasmic binding protein (histidine binding periplasmic protein)	1.46521	2.33377	0.812835	0.0854481	0.00815464	0.322537
lpg1556		1719564	1719968	-	MutT/nudix family protein (phosphohydrolase)	-0.35607	0.448055	-1.33399	0.0741073	0.0677128	0.0399432
lpg1557		1720060	1721379	-	para-aminobenzoate synthase, component I	1.68319	2.24893	-0.246543	0.00759722	0.000897112	0.182716
lpg1558		1721538	1722629	+	pyruvate dehydrogenase E1 alpha subunit (pyruvate/2-oxoglutarate dehydrogenase complex)	-2.71989	-0.916039	-1.29451	0.0397591	0.102438	0.231788
lpg1559		1722625	1723596	+	pyruvate dehydrogenase E1 beta subunit (pyruvate decarboxylase E1) (pyruvate/2-oxoglutarate dehydrogenase complex)	-0.664622	-1.76486	-4.64884	0.108229	0.00317659	0.046538
lpg1560		1723602	1724711	+	dihydrolipoamide acetyltransferase (pyruvate/2-oxoglutarate dehydrogenase complex)	-1.01661	-2.78886	-2.84483	0.038948	0.00752201	0.0217934
lpg1561		1724886	1727102	+	potassium efflux system KefA	-1.82147	-4.89647	-8.91303	0.0120996	7.62414e-05	0.00423065
lpg1563		1729481	1730197	-	ORF	0.00187729	-0.00131802	-1.53949	0.298392	0.158182	0.0387872
lpg1564		1730288	1731028	-	membrane protein (nodulin 21?)	-0.125766	-1.40024	-4.34422	0.0316531	0.013963	0.0269925
lpg1565	thi3	1731264	1732211	+	thiamine biosynthesis protein NMT-1 (periplasmic ABC transporter substrate binding protein) (hydroxymethylpyrimidine binding protein)	0.394085	-0.341376	-1.61619	0.437567	0.0621454	0.0257148
lpg1566		1732217	1733284	+	thiamine biosynthesis oxidoreductase ThiO (D-amino acid oxidase flavoprotein oxidoreductase)	1.36596	0.034467	-0.238534	0.0300851	0.213198	0.159391
lpg1568	thiDE	1734250	1735734	+	phosphomethylpyrimidine kinase ThiD/thiamin-phosphate pyrophosphorylase fused protein ThiE	0.496836	0.918572	-1.85357	0.0566947	0.0459692	0.0355252
lpg1569		1735718	1736854	+	sulfurylase (ThiF family protein) (molybdopterin biosynthesis protein MboE) (dinucleotide utilizing enzyme)	-1.38572	-2.1637	-3.54929	0.00563724	0.00899162	0.00720793
lpg1570		1736889	1737743	-	3'-nucleotidase/nuclease (endonuclease)	0.0233132	-0.0889116	-2.52008	0.245982	0.388392	0.00109003
lpg1572	tolA	1738990	1739985	-	TolA colicin import membrane protein	2.28059	2.13223	-0.370092	0.0232343	0.00510396	0.246154
lpg1573	tolR	1739985	1740437	-	biopolymer transport protein TolR	-0.863363	-1.83877	-2.91989	0.00707481	0.0479018	0.0114671
lpg1574	tolQ	1740449	1741135	-	biopolymer transport protein TolQ (colicin import protein)	0.073454	-0.54041	-2.82658	0.301881	0.0710291	0.00266721
lpg1575		1741151	1741543	-	esterase (4-hydroxybenzoyl-CoA thioesterase family active site)	-0.887628	-0.905993	-4.05107	0.0630448	0.0238884	0.00460486
lpg1576	ruvB	1741550	1742578	-	Holliday junction DNA helicase RuvB	-1.10736	-1.29976	-4.56792	0.024557	0.0620201	0.0165645
lpg1580		1745140	1745685	-	cytochrome b-561 transmembrane protein	-1.17122	-1.85949	-3.45409	0.0190784	0.0164245	0.00897055
lpg1583		1751113	1752498	-	succinate semialdehyde dehyrogenase (NADP+) (aldehyde dehydrogenase family)	-0.836008	-0.802196	-3.24454	0.0742228	0.184225	0.0128484
lpg1584		1752829	1753593	+	(CDP-alcohol) phosphatidyltransferase (phosphatidylcholine synthase)	-3.30765	-3.54766	-5.76651	0.0135363	0.00730164	0.033269
lpg1585		1753919	1754404	+	small ORF (162aa) conserved domain protein; enhanced entry protein EnhB	-1.57838	-2.33274	-2.79897	5.89592e-05	0.00151913	0.0353894
lpg1586		1754534	1754908	+	small ORF (125aa)	-1.17761	-3.52132	-4.54696	0.0237827	0.000538884	0.0139292
lpg1587		1754935	1755489	+	hypothetical (thioredoxin family?)	-0.743796	-2.23706	-1.94426	0.0181902	0.00238833	0.0285044
lpg1588	legC6	1755603	1757618	-	ORF	-0.0710312	0.232475	-1.46375	0.427871	0.113582	0.00510845
lpg1589	rplI	1757830	1758276	-	50S ribosomal protein L9	-0.373095	-1.33061	-2.05202	0.368656	0.0905603	0.0448524
lpg1590		1758292	1759236	-	membrane protein	-2.76619	-5.62294	-7.7681	0.00226894	0.000490367	0.00793814
lpg1591	rpsR	1759205	1759429	-	30S ribosomal protein S18	-0.246792	-1.43534	-2.56781	0.32204	0.0562687	0.00206
lpg1592	rpsF	1759446	1759781	-	30S ribosomal protein S6	-2.98923	-4.18277	-4.84203	0.00914222	0.00568467	0.0216936
lpg1593		1760090	1760284	+	carbon storage regulator?	-2.02629	-2.92153	-3.36277	0.000745694	0.00296693	0.0671103
lpg1594		1760298	1761185	+	ORF	-3.73372	-4.60169	-4.95402	0.0106563	0.00010845	0.0624589
lpg1595		1761228	1761959	-	hypothetical (LysM domain protein) periplasmic protein, cell wall degradation?, peptidoglycan binding?	-0.887693	-1.67893	-3.20806	0.0244397	0.0045041	0.00521654
lpg1596	yfcX	1762022	1764037	-	enoyl CoA hydratase (alpha subunit of fatty acid oxidation complex) (3-hydroxyacyl-CoA dehydrogenase)	-0.389494	-1.45482	-2.49794	0.150586	0.00655203	0.0267356
lpg1598	lem11	1765515	1766573	-	ORF	-0.886151	-0.688247	-1.54895	0.0199036	0.272042	0.00181474
lpg1600		1766756	1766845	+	tRNA-Ser	-2.17236	-3.65372	-3.56983	0.00980436	0.0126787	0.018065
lpg1602	legL2	1766984	1768267	-	FLJ00180 protein	-1.27852	-1.8983	-2.0223	0.000267368	0.0014667	0.000600973
lpg1604		1770229	1770903	-	hypothetical	-1.6262	-1.42662	-4.3205	0.0205089	0.0119178	0.00611379
lpg1605		1770908	1771384	-	hypothetical	0.380554	0.490078	-2.76789	0.0483474	0.0877318	0.0128298
lpg1606		1771492	1772148	+	conserved hypothetical protein	0.386483	-0.706505	-1.50161	0.495931	0.0989153	0.0010926
lpg1611		1778157	1779101	-	transcriptional regulator, MerR family (mercury resistance)	1.28947	3.34274	0.82815	0.00841832	0.000315968	0.305906
lpg1612		1779355	1780104	-	transcriptional regulator SkgA (mercury resistance) (transcriptional activator of multidrug-efflux transporters)	1.96709	2.28801	-0.406691	0.00491133	0.000162517	0.165151
lpg1616	uup	1783431	1784888	-	ABC transporter ATP-binding protein Uup (erythromycin resistance)	1.8611	1.61427	0.0866705	0.026268	0.000878786	0.0770502
lpg1619	ftsI4	1787086	1788993	-	cell division protein FtsI/penicillin binding protein 2 (stage V sporulation protein D) (peptidoglycan synthase FtsI)	2.47588	1.95923	1.35353	0.0410309	0.0568999	0.27145
lpg1621	ceg23	1789606	1790922	-	ORF	-0.023398	0.439617	-1.8663	0.376051	0.117496	0.0150459
lpg1624		1793220	1794200	+	alpha/beta hydrolase (hydrolase, alpha/beta fold family) (esterase/lipase/thioesterase)	0.920682	2.24569	-0.600191	0.0289234	0.00472601	0.265021
lpg1626		1794867	1797071	-	copper efflux ATPase (cation (heavy metal) transport P-type ATPase) CopF	1.49884	1.21817	-0.841344	0.0150323	0.107358	0.15952
lpg1628		1798237	1799544	-	coenzyme F390 synthetase FtsA (related to gramicidin S synthetase II?)	0.784096	0.714426	-1.31366	0.06963	0.458573	0.0441554
lpg1631		1801308	1802288	-	chalcone and stilbene synthases (3-oxoacyl[ACP]synthase II)	0.763358	2.59838	-0.807333	0.037873	0.0240138	0.183061
lpg1632		1802420	1803598	+	glycosyltransferase (sulfolipid sulfoquinovosyldiacylglycerol biosynthesis protein) (alpha-D-mannose-alpha(1-6)phosphatidyl myo-inositol monomannoside transferase	-0.887294	-0.841295	-2.21398	0.253529	0.0929073	0.00638599
lpg1633		1803601	1804254	+	ORF	-1.27735	-2.95878	-6.11624	0.0432194	0.00594171	0.00134419
lpg1635		1807502	1808038	+	dienelactone hydrolase	-2.19098	-1.16095	-2.37482	0.00524709	0.023483	0.138729
lpg1636		1808095	1808940	+	acetyltransferase, GNAT family (GCN5-related N-acetyltransferase) (ribosomal-protein-alanine-acetyltransferase)	0.575738	2.93321	0.930465	0.0855525	0.0136083	0.0336783
lpg1637		1808947	1809834	+	polysaccharide deacetylase (chitooligosaccharide deacetylase)	2.44274	3.88766	1.19425	0.0487914	0.00300831	0.237541
lpg1638		1809954	1811264	+	drug:proton antiporter (integral membrane transport protein) (permease of major facilitator superfamily)	-2.16263	-2.80419	-4.96943	0.00726078	0.00166029	0.0250753
lpg1640		1812687	1813241	+	transmembrane protein	-2.08883	-2.09591	-3.6911	0.0156958	0.00180026	0.0354442
lpg1641		1813265	1815241	-	acylaminoacyl peptidase (peptidase S9, prolyl oligopeptidase family) (dipeptidyl aminopeptidase)	1.24576	2.16437	0.339507	0.0647917	0.0184525	0.496622
lpg1643	thrC	1816954	1818279	-	threonine synthase	1.19403	2.21049	-0.970593	0.0667532	0.00190316	0.00689354
lpg1644		1818394	1819155	-	ORF	1.25745	1.17414	2.39743	0.202614	0.0333277	0.327161
lpg1646		1819961	1820488	-	cytochrome b561 transmembrane protein (secretory vesicle-specific electron transport?)	-2.04371	-2.9027	-4.94372	0.00733539	0.0031712	0.036539
lpg1648		1821116	1821370	-	signal peptide protein (integral membrane or exported protein?)	0.954707	1.38189	-1.31521	0.0369816	0.119527	0.0150563
lpg1653		1827205	1828617	-	D-xylose-proton symporter (galactose-proton symport) (sugar transport permease protein)	-3.88744	-4.28146	-6.59363	0.00139676	0.000641694	0.0415459
lpg1654		1829035	1830150	-	ORF	-1.0929	-1.57152	-3.56336	0.0242705	0.0223332	0.277056
lpg1655	lasB	1830349	1832019	-	class 4 metalloprotease (zinc metalloprotease) (virulence metalloprotease)	-2.15463	-2.40197	-4.67596	0.00612814	0.000616889	0.0123402
lpg1656		1832064	1833014	-	hypothetical	2.46921	2.59654	1.97374	0.00586602	0.00657148	0.121369
lpg1658		1833912	1835246	+	amino acid antiporter (glutamate/gamma-aminobutyrate antiporter)	-2.19004	-3.65821	-5.86168	0.0112356	7.81749e-05	0.0046044
lpg1659		1835379	1836419	+	membrane protein	2.65725	4.59883	1.10602	0.000610875	0.000880704	0.408562
lpg1660	legL3	1836560	1838038	+	ORF	-1.02515	-0.314712	-0.519585	0.0351662	0.489467	0.265074
lpg1661		1838138	1839253	-	hypothetical (expressed protein?)	-2.63876	-3.94979	-5.4579	0.0153166	0.000702943	0.0176939
lpg1662		1839414	1840007	+	putative transport protein	-1.74361	-3.31574	-5.81953	0.00352485	0.00456655	0.00790003
lpg1663		1840168	1840671	+	ORF	-1.78506	-2.65988	-3.56705	0.00666442	0.00921624	0.0084496
lpg1664		1840736	1843051	-	penicillin binding protein 1C, peptidoglycan biosynthesis	-0.89367	-1.47936	-2.98185	0.0585601	0.000183904	0.0869977
lpg1665		1843217	1848979	+	hypothetical (lipoprotein)	0.456784	1.82014	0.330905	0.0744066	0.0135304	0.0881532
lpg1667		1850815	1852203	-	conserved hypothetical protein	0.750647	1.58401	-0.18651	0.00497414	0.00610489	0.231917
lpg1668		1852354	1853235	-	ORF	1.86644	1.59703	0.0597824	0.00102872	0.0486809	0.319208
lpg1670		1856669	1857556	+	ORF	-0.322562	-0.716205	-2.93754	0.341273	0.0355943	0.00579706
lpg1671		1857651	1859777	+	alpha-amylase, putative	1.73286	2.4627	-0.558552	0.00889793	0.00251078	0.140751
lpg1672		1859780	1860355	-	phosphoribosylglycinamide formyltransferase (phosphoribosylamine-glycine ligase)	0.167842	0.915838	-1.79256	0.264708	0.0698526	0.00226681
lpg1673		1860355	1861671	-	phosphoribosylamine-glycine ligase (GARS) (glycinamide ribonucleotide synthetase)	0.191659	0.788829	-1.84886	0.050301	0.0443709	0.0311009
lpg1674	purF	1861671	1863167	-	amidophosphoribosyltransferase (glutamine phosphoribosyl pyrophosphate amidotransferase)	0.636324	1.58483	-0.27297	0.0673312	0.00363157	0.101316
lpg1677	purM	1865413	1866486	-	phosphoribosylformylglycinamidine cyclo ligase (phosphoribosylaminoimidazol (AIR) synthetase) (AIR synthase)	-3.22464	-3.28495	-4.66148	0.00257164	0.00685501	0.0217551
lpg1678	purL2	1866456	1868795	-	phosphoribosylformylglycinamidine synthase II (FGAM synthase II)	-0.314209	-0.302125	-1.84396	0.108433	0.143627	0.00286221
lpg1680	dsbD	1870231	1871607	-	thiol:disulfide interchange protein DsbD	1.06423	-0.568919	-1.77721	0.0062758	0.0516378	0.0290301
lpg1681		1871708	1872022	-	small ORF (105aa)	0.473769	-1.07216	-4.47439	0.0784345	0.0727461	0.00191348
lpg1682		1872122	1872970	-	oxidoreductase, short chain dehydrogenase/reductase family	0.909562	0.927504	-1.14723	0.0256907	0.00309832	0.0121565
lpg1683		1873124	1874629	+	ORF	0.623427	1.09441	1.19696	0.0137873	0.00188525	0.0639161
lpg1684		1874936	1876330	+	ORF	1.16141	1.41304	-0.255125	0.0234364	0.0221103	0.141591
lpg1685		1876347	1877213	-	ORF	-0.0849479	0.508274	-1.03767	0.458239	0.0897796	0.0280375
lpg1688		1879042	1880283	-	possible flagellar hook-length control protein	1.9229	1.79153	-0.223127	0.0018658	0.050115	0.383014
lpg1689		1880467	1881090	+	23.7 kDa protein	0.217385	0.299323	-2.80312	0.0362867	0.0410799	0.0344466
lpg1691		1884118	1885509	+	amino acid antiporter (glutamate/gamma-aminobutyrate antiporter)	-2.89108	-3.60843	-4.30593	4.66062e-07	1.36143e-05	0.0281588
lpg1693		1887064	1887339	-	small ORF (92aa)	-0.203793	-0.714366	-1.57175	0.104911	0.0215864	0.00827081
lpg1697		1891911	1892585	+	conserved hypothetical protein	0.250088	0.327201	1.05283	0.0730497	0.113637	0.000313372
lpg1699	ubiG	1893416	1894105	-	3-demethylubiquinone-9 3-methyltransferase UbiG	-0.372677	-1.49463	-2.32789	0.0741088	0.000420531	0.00329332
lpg1700		1894095	1894811	-	uracil DNA glycosylase	1.08074	1.47534	-0.0900961	0.00220424	0.0198786	0.371486
lpg1702	ppeB/lem13	1896894	1898531	+	Tpr	-0.512275	-1.69408	-3.05514	0.0941096	0.00537777	0.000599325
lpg1705		1900567	1901787	+	carboxypeptidase G2 (peptidase, M20/M25/M40 family)	-1.12093	-1.32304	-3.12425	0.0761592	0.0297821	0.00126743
lpg1706		1901787	1902827	+	arginine/ornithine succinyltransferase (arginine-N-succinyltransferase)	-0.81536	-2.50329	-2.62761	0.0900615	0.0116269	0.0449352
lpg1707	aruD	1902841	1904328	+	succinylglutamic-5-semialdehyde dehydrogenase (aldehyde dehydrogenase)	-0.797667	-2.45046	-5.25748	0.0590085	0.0187687	0.0285437
lpg1709		1905680	1906417	+	conserved hypothetical protein	0.352583	0.445201	-1.87158	0.153107	0.0260886	0.0099191
lpg1710		1906501	1906863	-	small ORF (121aa)	0.0297318	-0.0355887	-2.79976	0.47754	0.287636	0.0218195
lpg1712	pyrH	1907791	1908531	-	uridylate kinase (uridine monophosphate kinase)	-0.0420524	-0.0669242	-1.72724	0.435672	0.114739	0.0158066
lpg1713	tsf	1908531	1909427	-	translation elongation factor Ts (EF-Ts) (ubiquitin associated domain:elongation factor Ts)	-0.410606	-1.4044	-1.1967	0.161691	0.0197216	0.0316319
lpg1714	rpsB	1909475	1910287	-	30S ribosomal protein S2	-0.998677	-1.17863	-2.0362	0.0420899	0.0385716	0.0172462
lpg1715		1910570	1910977	+	16 kD immunogenic protein	-0.405509	0.171459	-2.31006	0.00643102	0.246046	0.0232962
lpg1716		1911490	1911945	+	small ORF (152aa)	-1.55108	-1.92294	-2.82405	0.0165365	0.065025	0.012731
lpg1719	map	1915872	1916633	+	methionine aminopeptidase	-2.16228	-2.57522	-3.06522	0.0147947	0.01641	0.120412
lpg1720	glnD	1916623	1919205	+	protein-PII uridylyltransferase	1.26721	0.0348755	-5.18049	0.0165764	0.293518	0.00762915
lpg1721	yfhC	1919233	1919655	-	deaminase (zinc binding protein) (zinc binding hydrolase) (cytosine/adenine deaminase)	-0.417237	-2.77013	-6.91652	0.177315	0.0283693
lpg1722	guaA	1919673	1921247	-	GMP synthetase	-0.559411	-1.27902	-1.77333	0.168802	0.0184255	0.027182
lpg1723	guaB	1921253	1922722	-	inosine-5'-monophosphate dehydrogenase	-1.20637	-1.63553	-2.86893	0.0207546	0.00383525	0.00782889
lpg1724	minD	1922931	1923758	+	septum site-determining protein MinD (cell division inhibitor (membrane ATPase) activates MinC)	-1.49591	-1.17663	-1.70435	0.013818	0.0034609	0.113273
lpg1726	yafH	1924345	1926828	-	oxidoreductase, acyl CoA dehydrogenase family (acyl CoA dehydrogenase)	1.61077	2.05658	0.406352	0.0650807	0.00101428	0.43009
lpg1727		1926924	1927706	-	hydrolase	-1.12831	-1.08507	-2.58192	0.0178571	0.0174794	0.0103678
lpg1729	ugpC	1928574	1929662	-	sn-glycerol-3-phosphate transport, ATP binding protein	-1.41809	-1.36621	-2.72195	0.0651956	0.0708547	0.0181691
lpg1730	ugpE	1929665	1930432	-	sn-glycerol-3-phosphate transmembrane ABC transporter (glycerol-3-phosphate ABC transporter permease) UgpE	-0.687969	-1.79794	-4.54925	0.189058	0.00450818	0.0057276
lpg1731	ugpA	1930489	1931364	-	sn-glycerol-3-phosphate transmembrane ABC transporter (glycerol-3-phosphate ABC transporter permease, integral membrane protein) UgpA	0.123401	-0.959228	-4.36338	0.415906	0.0166331	0.000287802
lpg1732	qor	1931484	1932482	+	quinone oxidoreductase (alcohol dehydrogenase, zinc containing)	-1.14537	-1.48448	-3.88075	0.0434664	0.0222028	0.0380421
lpg1733		1932662	1933942	-	chloride channel protein EriC (voltage gated)	-0.453823	-1.8659	-5.07502	0.0644878	0.00629119	0.00144659
lpg1735	gatC	1936350	1936649	+	glutamyl/tRNA (Gln) amidotransferase, C subunit	-3.33964	-3.63538	-5.24856	0.00781242	0.000142272	0.00474298
lpg1736	gatA	1936655	1938103	+	glutamyl/tRNA (Gln) amidotransferase, A subunit	-1.08912	-1.69752	-1.85559	0.0182039	0.0211729	0.00163424
lpg1738		1939747	1940733	+	ORF	-0.623861	-0.884989	-3.10933	0.0975631	0.0567567	0.00697249
lpg1739	gidA	1940874	1943177	+	adenylate/guanylate cyclase transmembrane protein (adenylate cyclase)	-0.230661	-0.44615	-3.18333	0.0758291	0.0350396	0.0123444
lpg1740		1943220	1943681	+	small ORF (154aa)	-0.42066	-0.845349	-1.10799	0.0217239	0.13571	0.028162
lpg1742		1944499	1944942	+	conserved hypothetical protein	0.934498	0.697247	1.8255	0.0585585	0.173655	0.0201746
lpg1743	fis	1945067	1945351	-	Fis transcriptional activator (factor for inversion stimulation) (DNA-binding protein)	0.313253	0.88247	-2.29145	0.398843	0.176351	0.007466
lpg1746	iscS	1946503	1947663	-	cysteine desulfurase (aminotransferase NifS) (cysteine sulfinate desulfinase)	-0.0965781	-0.806864	-2.1184	0.107556	0.0234163	0.00357358
lpg1747		1947641	1948411	-	RNA methyltransferase (TrmH family) (SpoU family-rRNA methylase)	-0.583917	-1.56362	-1.74786	0.114807	0.0359266	0.0654013
lpg1748	suhB	1948527	1949309	+	inositol-1-monophosphatase (extragenic suppressor protein SuhB)	-0.273599	-0.611846	-2.16116	0.00964691	0.118369	0.0115579
lpg1749	sppA	1949428	1950381	-	signal peptide peptidase (peptidase U7 family)	0.593165	-1.32713	-3.08241	0.0524852	0.0177755	0.0358721
lpg1750	clpB	1950470	1953043	+	ClpB protein (heat shock protein) Clp ATPase (ATP-dependent protease binding subunit)	1.58886	0.544716	0.335077	0.0113901	0.482464	0.379758
lpg1751		1953141	1954448	-	ORF	-1.18649	-1.35059	-2.8995	0.0359478	0.0188014	0.0163397
lpg1752		1954464	1955108	-	ORF	0.263492	-1.36448	-4.43435	0.146635	0.016747	0.00573653
lpg1754		1956773	1957390	-	ORF	-1.31949	-2.04284	-5.49153	0.0223683	0.00145462	0.0136938
lpg1755		1957446	1961264	-	transmembrane protein (protease?)	0.242997	-0.489868	-1.45233	0.48631	0.0496715	0.0183203
lpg1756	fliJ	1961257	1961709	-	flagellar protein FliJ	-2.4513	-3.26304	-3.14411	0.0649306	0.0101468	0.0553202
lpg1763	flrB	1968305	1969333	-	sensor kinase HydH (two component sensor) (flagellar regulatory protein B)	1.12837	2.1044	1.18161	0.159252	0.0814816	0.0385208
lpg1766	ftsK	1971566	1973947	-	cell division protein FtsK (DNA translocase FtsK) (sporulation protein Spo III E)	-1.76953	-3.07128	-5.69609	0.00981597	0.00734272	0.011393
lpg1769		1975696	1976064	+	rhodanese domain protein	0.331412	-0.399799	-1.49598	0.0277761	0.169615	0.000918915
lpg1770	infA	1976198	1976416	+	translation initiation factor IF-1	-2.46886	-3.6873	-5.00316	0.00356551	0.00429078	0.0215329
lpg1772		1977990	1978763	+	hypothetical (lipoprotein?)	-1.53178	-1.52886	-3.51642	0.0313144	0.0325555	0.14746
lpg1773	Pass1	1979015	1979962	+	protein associating with small stress protein PASS1	1.10714	0.589133	-0.400553	0.00220889	0.158819	0.340699
lpg1775	nrdB	1983037	1984179	+	ribonucleoside-diphosphate reductase, beta subunit (ribonucleotide reductase)	-0.426505	-1.7658	-2.33787	0.2584	0.0482194	0.00157542
lpg1776		1984497	1984979	+	small ORF (161aa)	-1.08734	-2.74118	-3.51781	0.0279311	0.00767471	0.00399432
lpg1777	lysU	1985072	1986559	-	lysine tRNA synthetase, heat inducible	1.36808	0.184596	-0.215142	0.0149515	0.200803	0.0554545
lpg1780	motB	1988124	1988942	-	flagellar motor protein MotB (probable chemotaxis protein)	0.0653237	2.71925	0.178895	0.414725	0.00253794	0.441447
lpg1781	motA	1988902	1989672	-	flagellar motor protein MotA (chemotaxis MotA protein)	0.910724	4.01724	-0.483921	0.0189995	0.0196822	0.316013
lpg1782	fliA	1989685	1990470	-	flagellar biosynthesis sigma factor FliA (motility sigma factor FliA)	0.0200129	3.34126	1.5338	0.263025	0.010567	0.0158959
lpg1783		1990498	1991382	-	flagellar biosynthesis MinD (septum-site determining protein, cell division inhibitor?)-related protein (flagellar synthesis regulator FleN, also called GlhG, MotR) (flagellar biosynthesis protein FlhG)	0.492515	2.3222	0.11226	0.0743508	0.0290866	0.132027
lpg1784		1991354	1992511	-	flagellar GTP-binding protein FlhF (flagellar biosynthesis protein FlhF)	1.26453	3.45759	1.52555	0.100999	0.00656575	0.328759
lpg1785	flhA	1992534	1994609	-	flagellar biosynthetic protein FlhA	0.958792	1.97656	-0.105162	0.132091	0.0233551	0.144035
lpg1787	fliR	1995757	1996524	-	flagellar biosynthetic protein FliR	-0.117814	1.24373	-1.6801	0.464614	0.0359089	0.0521154
lpg1788	fliQ	1996531	1996797	-	flagellar biosynthetic protein FliQ	-0.546053	2.74729	-1.67485	0.355961	0.00428114	0.094449
lpg1789		1996809	1997555	-	flagellar biosynthetic protein FliP	0.0931721	2.92714	-1.68551	0.275705	8.68923e-05	0.0138139
lpg1790	fliO	1997559	1997966	-	flagellar assembly protein FliO	2.67165	5.34956	2.85846	0.099757	0.012939	0.108237
lpg1792	fliM	1998305	1999369	-	flagellar protein (flagellar motor switch protein FliM)	0.456233	3.47935	1.44357	0.140435	0.000921521	0.00149689
lpg1793		1999811	2000062	-	small ORF (84aa)	0.0435372	1.8243	0.337482	0.308546	0.00919459	0.07279
lpg1794		2000166	2001458	+	oxidoreductase (L-gululonolactone oxidase) (FAD/FMN containing dehydrogenase)	0.854595	1.33425	-0.124456	0.0305271	0.0195052	0.194537
lpg1795		2001413	2002177	+	oxidoreductase, short chain dehydrogenase/reductase family, (lipoprotein oxidoreductase)	1.78239	2.91109	0.81977	0.0102802	0.00748754	0.411511
lpg1796		2002200	2003204	+	transcriptional regulator, LysR family	-0.758429	0.140495	-1.9154	0.00885507	0.409122	0.00396485
lpg1798		2005658	2006851	-	ORF	2.11395	2.37834	1.38884	0.0222562	0.026759	0.137986
lpg1799	alaS	2007379	2009958	-	alanyl tRNA synthetase	-1.07436	-0.968691	-1.8492	0.0381593	0.00720259	0.0242843
lpg1800		2009979	2010371	-	regulatory protein RecX	-0.366313	-0.0764384	-2.56472	0.217388	0.313909	0.0473664
lpg1802		2011395	2011712	-	small ORF (106aa)	0.997894	0.81417	-1.27277	0.00474135	0.0130388	0.0289776
lpg1803		2011773	2012705	-	hypothetical	0.387128	0.164287	-1.39016	0.205056	0.409349	0.0202415
lpg1804		2013000	2013491	-	hypothetical 17.2kDa protein COG1546 CinA-related protein, competence damage protein	-0.128392	-0.454565	-1.15756	0.397243	0.106613	0.0427104
lpg1805	mutS	2014053	2016647	+	DNA mismatch repair protein MutS	1.91599	2.02727	0.174385	0.00968922	0.0145936	0.481985
lpg1809		2022054	2022443	+	small ORF (130aa)	1.22959	-1.01716	0.89258	0.0363602	0.00729557	0.215265
lpg1810		2022747	2024222	-	long chain fatty acid transporter (fatty acid outer membrane porin)	1.50326	-0.197034	-0.710062	0.00634876	0.248383	0.162011
lpg1811	lysC	2024508	2027084	+	aspartokinase (aspartate kinase, lysine sensitive)	-0.13448	-1.09049	-1.14905	0.431422	0.00277168	0.00586661
lpg1812		2027092	2030319	+	ATP-dependent DNA helicase (UvrD/Rep helicase) (ATP dependent nuclease subunit A)	-0.45179	-2.00817	-2.94922	0.0699549	0.0317367	0.00300458
lpg1816		2033353	2034639	+	major facilitator family transporter (multidrug efflux transporter, MFS family)	-2.36109	-3.07198	-4.45795	0.00382247	0.00033091	0.0584528
lpg1817		2034647	2035651	-	ORF	-0.396595	-0.0968388	-1.6542	0.167578	0.188326	0.0112874
lpg1818		2035599	2036567	-	tetraacyl disaccharide 4'-kinase	-0.228507	-1.31474	-2.06877	0.269413	0.0059519	0.00914759
lpg1819		2036570	2038360	-	ABC transporter, ATP binding/permease protein MsbA (multicopy suppressor of HtrB)	-0.987231	-0.644215	-3.62223	0.0964168	0.093532	0.0073106
lpg1820		2038423	2039226	-	ORF	-1.60317	-1.03389	-2.55977	0.0358891	0.0147087	0.0735683
lpg1821	pyrD	2039226	2040389	-	dihydroorotate oxidase (dihydroorotate dehydrogenase) PyrD	-1.51936	-1.46864	-2.60244	0.043424	0.0106372	0.041981
lpg1822		2040513	2041529	-	ORF	-0.339398	-1.81947	-4.0845	0.191617	0.0267373	0.0019126
lpg1823		2041560	2042243	-	conserved hypothetical protein	1.12134	0.591881	-0.65623	0.017859	0.0541454	0.0397796
lpg1824		2042569	2043735	+	acyl CoA dehydrogenase (isovaleryl CoA dehydrogenase)	-0.104944	0.184286	-2.77344	0.316683	0.419407	0.0427901
lpg1825	atoB	2043750	2044931	+	acyl CoA C-acetyltransferase (acetoacetyl CoA thiolase) (thiolase)	-0.103613	-0.354312	-2.53744	0.237966	0.186307	0.0126054
lpg1826		2045066	2045383	+	hypothetical	-0.103755	0.281144	-1.53294	0.305683	0.155379	0.00488016
lpg1828		2046969	2047814	+	enoyl CoA hydratase/isomerase (crotonase)	-1.40369	-3.34602	-3.26584	0.000627481	0.000876505	0.0123934
lpg1829		2047741	2049771	+	acyl CoA carboxylase subunit alpha subunit (3-methylcrotonyl-CoA carboxylase alpha subunit)	0.14572	-1.19902	-1.76078	0.492437	0.00806708	0.00347886
lpg1830	mvaB	2049785	2050690	+	hydroxymethylglutaryl-CoA lyase (3-hydroxy-3-methylglutaryl CoA lyase) (HMG CoA lyase)	-1.3842	-1.4696	-2.30192	0.0100179	0.0133067	0.0797408
lpg1832		2052962	2053375	-	small ORF (138aa) (similar to putative VirA/G regulated VirK gene of Agrobacterium?)	-3.41599	-3.62583	-6.71787	0.00248611	0.00717281	0.041041
lpg1833	metN	2053752	2054849	+	D-methionine transport ATP binding protein MetN (ABC transporter ATP binding protein)	-1.088	-2.15056	-2.41283	0.0668993	0.00682583	0.00173249
lpg1834	metI	2054830	2055474	+	ATP binding protein, permease protein (D-methionine transport system permease protein)	-1.88771	-3.29165	-6.24855	0.0306433	0.002493	0.01442
lpg1835		2055478	2056266	+	29 kDa immunogenic protein (L. pneumophila), lipoprotein (ABC transporter, substrate binding protein) (D-methionine-binding lipoprotein)	-1.4856	-1.4229	-3.25848	0.0793452	0.00368051	0.00144993
lpg1836		2056349	2057764	+	coiled coil domain protein	-0.482277	-0.670078	-3.41654	0.122553	0.0169732	0.00247735
lpg1837		2058259	2058987	-	SAM-dependent methyltransferase	0.263751	0.745452	-1.92031	0.100422	0.0263657	0.0240259
lpg1838		2058993	2059520	-	histidinol phosphate phosphatase (histidinol phosphatase)	-0.607143	-1.39875	-2.26767	0.081537	0.0421754	0.068054
lpg1840	glyQ	2061585	2062505	-	glycyl tRNA synthetase, alpha subunit	-1.20485	-2.11238	-3.26726	0.013337	0.0150605	0.0101394
lpg1841	com1	2062725	2063507	-	27 kDa outer membrane protein	0.282852	0.423485	-1.72166	0.060095	0.0902717	0.00932289
lpg1842	uvrD	2063718	2065907	-	DNA dependent ATPase I and helicase II (DNA helicase II)	-0.0122665	-0.363762	-1.76654	0.479162	0.183423	0.000688054
lpg1843	pip	2066101	2067057	+	proline iminopeptidase (prolyl aminopeptidase)	0.32045	0.433776	-1.38607	0.0175202	0.00613019	0.0162193
lpg1844	dtD	2067054	2067488	+	D-tyrosyl-tRNA (Tyr) deacylase	-1.51104	-2.86254	-4.84386	0.00629538	0.00113912	0.00966673
lpg1845	vacJ	2067708	2068487	+	lipoprotein VacJ, peptidoglycan stabilization, virulence factor for cell to cell migration?	2.212	0.442041	-3.28053	0.00447977	0.0934186	0.0266714
lpg1846	gshB	2068602	2069561	-	glutathione synthetase	0.555424	-0.116095	-2.0068	0.0328659	0.180105	0.00762749
lpg1847		2069561	2070853	-	glutamate-cysteine ligase	0.382028	-1.33206	-2.06641	0.0667826	0.00364272	0.000198532
lpg1849		2072131	2072409	+	small ORF (93aa)?	0.494968	-0.511734	-3.28967	0.0175716	0.0948702	0.00663676
lpg1850		2072399	2072746	+	rhodanese domain protein (dinucleotide utilizing enzymes involved in molybdopterin and thiamine biosynthesis)	2.09605	2.00312	-0.0180331	1.81918e-05	0.0124858	0.0746257
lpg1852		2073781	2075439	+	alkaline phosphatase (alkaline phosphomonoesterase) (Ca2+ ATPase?)	-0.326945	-2.28265	-1.93049	0.285633	0.00207365	0.0185068
lpg1853	udk	2075411	2076130	+	uridine kinase (uridine/cytidine kinase)	-0.91632	-1.71067	-2.43706	0.0850011	0.0284259	0.00553446
lpg1854	fabI	2076229	2077032	+	enoyl reductase (NADH dependent enoyl ACP reductase) (enoyl [acyl carrier protein] reductase (NADH2))	-0.512825	-2.35689	-2.56702	0.0713512	0.00163675	0.00529096
lpg1855	ppiD	2077576	2079447	-	peptidyl prolyl cis-trans isomerase D	-0.577387	-1.19426	-3.04203	0.0915053	0.0143583	0.0080515
lpg1858	hupB	2079708	2080007	-	HupB DNA binding protein HU-beta (HU-1)/bending (bacterial nucleoid DNA-binding protein)	-1.32081	-0.588296	-2.38813	0.0401166	0.464774	0.0194637
lpg1859	lon	2080115	2082562	-	ATP-dependent protease La	1.1052	1.0034	0.0427077	0.0206066	0.0513711	0.127883
lpg1861	clpP	2084218	2084859	-	ATP-dependent Clp protease, proteolytic subunit ClpP	-0.576111	-0.268954	-1.99234	0.0757951	0.0243981	0.0212368
lpg1862	tig	2084865	2086193	-	trigger factor TF (FKBP-type peptidyl prolyl cis-trans isomerase)	0.0381487	-1.30597	-1.24151	0.355379	0.00222329	0.0141392
lpg1863		2086223	2086307	-	tRNA-Leu	0.345758	-0.289579	-1.78461	0.0380547	0.410266	0.0255546
lpg1864		2086398	2086473	-	tRNA-His	-1.15171	-2.42134	-1.13857	0.00618411	0.0684117	0.0148716
lpg1866		2086717	2086793	-	tRNA-Pro	-3.53796	-4.48611	-5.83299	0.000928615	0.00239483	0.00955635
lpg1867		2087055	2088278	+	site specific recombinase, phage integrase	-0.129867	-0.994286	-2.21985	0.155115	0.0145253	0.0024246
lpg1868		2088377	2090251	+	ABC transporter, ATP-binding component (ATPase component of ABC transporter with duplicated ATPase)	0.338337	-0.176252	-1.76714	0.16517	0.216981	0.0200509
lpg1869	rnc	2090285	2090956	-	ribonuclease III (dsRNA-specific ribonuclease) (RNAse III, dsRNA)	0.171789	-0.684751	-3.3787	0.0788812	0.101442	0.00409978
lpg1871	lepB-1	2091353	2092132	-	signal peptidase I (lepB-1)	0.571222	0.0207594	-1.7689	0.0112466	0.41515	0.0160386
lpg1872	lepA	2092216	2094045	-	GTP binding elongation factor LepA	-0.327736	-1.29985	-2.82494	0.294774	0.0414116	0.00377593
lpg1873		2094213	2095253	+	membrane bound lytic murein transglycosylase (peptidoglycan N-acetylmuramoylhydrolase)	-1.89229	-2.22871	-2.59644	0.00543736	0.00214754	8.63115e-05
lpg1875	yghD	2096467	2096934	+	putative general secretion pathway protein M-type yghD	1.47798	2.50417	2.00592	0.292397	0.110942	0.0025787
lpg1878		2099215	2099290	-	tRNA-Glu	-0.600761	-0.476488	1.16952	0.0138693	0.34225	0.000187044
lpg1879						-0.408592	-0.61291	1.33176	0.000213062	0.317778	0.00162675
lpg1880		2099461	2099536	-	tRNA-Ala	-2.41455	-3.05233	-3.72706	0.0036376	0.000933246	0.0124818
lpg1881		2099867	2100958	-	ORF	0.332876	-0.152016	-2.27481	0.123772	0.0196983	0.000380242
lpg1882	gloA	2101023	2101460	-	lactoylglutathione lyase	0.0707763	-0.0247752	-2.8834	0.13053	0.412186	0.00521728
lpg1883		2101695	2102219	+	transmembrane protein	1.54716	0.612113	-3.80209	0.00791851	0.0275863	0.0191273
lpg1885		2103996	2104307	+	small ORF (104aa)	2.46256	4.92041	3.52941	0.00255723	0.0021964	0.0461477
lpg1886		2104450	2104722	-	acylphosphatase	1.56231	2.72193	0.629792	0.0113271	0.000794115	0.385456
lpg1889		2106974	2107936	+	lipase (triacyglycerol lipase)	1.37181	1.86748	1.22331	0.00976168	0.00350773	0.12697
lpg1890	legLC8	2108006	2109724	-	galA protein 1	-0.797511	-1.19381	-3.77996	0.0290846	0.00547417	0.000486457
lpg1891		2109800	2110099	+	hypothetical protein HI1736	-3.39374	-4.64993	-6.24405	0.00124515	0.000352328	0.011499
lpg1892		2110192	2110572	+	small ORF (127aa)	1.69775	1.77049	-1.45775	0.0108147	0.00426936	0.0334523
lpg1893		2110588	2111865	-	major facilitator family transporter (multidrug efflux transporter MFS family)	1.49032	1.01896	-0.174367	0.00561455	0.00750563	0.15004
lpg1894		2112309	2113619	+	chloride channel protein (voltage gated?)	0.173744	-2.40084	-4.74238	0.284819	0.00443451	0.000616912
lpg1896	ychJ	2114494	2114970	+	COG3012: conserved protein (SEC-C motif domain protein)	1.99357	2.27991	-0.553926	0.011034	0.00125594	0.168612
lpg1897		2114993	2116795	+	glutathione-regulated potassium efflux system	-0.299489	-1.83044	-3.69128	0.223549	0.0097592	0.0101931
lpg1898		2116840	2117751	+	methanol dehydrogenase regulatory protein (MoxR protein)	1.01218	2.38495	0.49502	0.0764966	0.00636314	0.476063
lpg1899		2117778	2118698	+	transmembrane protein	-2.36382	-1.00943	-0.753699	0.0101048	0.0667783	0.450161
lpg1900		2118701	2120686	+	transglutaminase domain protein	1.59408	2.01073	0.8042	0.00811483	0.0039784	0.463737
lpg1901		2120771	2121955	+	conserved hypothetical protein	-0.871784	-1.172	-0.908198	0.021259	0.00833323	0.0282138
lpg1902		2122066	2122389	+	ORF DnaJ-like protein DjlA?	-0.311385	-0.5443	-1.16019	0.35161	0.379643	0.0125309
lpg1904		2123774	2124673	-	integral membrane protein (transporter, drug/metabolite protein)	-1.88527	-3.03089	-4.83267	0.0196066	0.0074413	0.0083686
lpg1905		2124889	2126067	+	ectonucleoside triphosphate diphosphohydrolase I (apyrase) (E-type ATPase)	0.350268	0.415088	-1.51113	0.0543765	0.0634627	0.0250813
lpg1906		2126078	2126608	-	transporting ATPase	1.16298	1.70253	-0.606549	0.0221256	0.0987564	0.00266711
lpg1907		2126622	2128424	-	ORF	0.332968	1.14082	-1.16078	0.0445452	0.0188533	0.0290539
lpg1908	gst	2128744	2129352	-	glutathione S-transferase	0.688164	-0.285965	-1.85883	0.0924469	0.284857	0.014996
lpg1910		2130581	2131840	-	D-alanyl-D-alanine carboxypeptidase (DD-peptidase) (beta-lactamase?)	1.63905	1.86396	-1.3213	0.324095	0.0384338	0.0623188
lpg1911	gltX	2132090	2133571	-	glutamate tRNA synthetase catalytic subunit (glutamyl tRNA synthetase)	-0.192186	-1.28573	-1.04703	0.0392297	0.00455581	0.00162607
lpg1912	letS	2133598	2136327	+	sensory box histidine kinase/response regulator (two component histidine sensor kinase GacS)	-1.04561	-1.14822	-1.64427	0.197422	0.0450735	0.115555
lpg1913		2136427	2137668	+	6-phosphofructokinase	1.11607	1.06654	0.348964	0.0381733	0.462528	0.281592
lpg1915	pilE	2138281	2138700	-	Tfp pilus assembly protein, major type IV pilin class A	1.10069	2.19442	1.96796	0.0566683	0.0961366	0.0266337
lpg1916	bolA	2138991	2139305	+	possible regulator of murein genes (BolA protein)	-1.48178	-0.849738	-1.65184	0.00164641	0.0742554	0.0828904
lpg1917		2139383	2140801	+	amino acid antiporter (glutamate/gamma-aminobutyrate antiporter)	-2.50632	-4.11336	-4.79758	0.00461007	0.00277144	0.0195683
lpg1920	lpxK	2143363	2143539	-	tetraacyldisaccharide-1-P-4'-kinase	-0.479322	-0.901419	-2.57406	0.130819	0.0511941	0.000635812
lpg1921		2143535	2144203	-	glycoprotease; metal dependent protease?	1.53924	0.57193	-0.346478	0.0227065	0.0188656	0.229187
lpg1922		2144184	2146181	-	ATP dependent DNA helicase (DEAD box family) Rad3	-0.57086	-1.52195	-1.7127	0.331833	0.0411827	0.0715464
lpg1923		2146130	2146462	-	ferredoxin II (ferredoxin, 4Fe-4S)	-0.924208	-1.62487	-5.50269	0.00877962	0.00205436	0.000802645
lpg1925		2149854	2152496	+	ORF	1.58297	2.34354	1.82521	0.0683163	0.0308185
lpg1926		2152569	2153129	+	hypothetical protein	-0.545559	-0.830862	-2.24915	0.0491889	0.0256375	0.0158403
lpg1929		2154466	2154541	+	tRNA-Phe	-3.29278	-3.63247	-4.4376	0.000239076	0.00392374	0.0224843
lpg1931		2156666	2157406	-	ORF	0.714492	0.314806	-1.29668	0.132123	0.359391	0.015
lpg1932		2157782	2158093	+	small ORF (104aa)	-0.262758	-2.01535	-5.88712	0.0867021	0.00706528	0.00234972
lpg1933	lem15	2158161	2158772	-	ORF	-0.593848	-0.90193	-1.80881	0.0966171	0.0652151	0.012853
lpg1936		2160729	2162618	-	methoxymalonyl CoA synthase (31-O-demethyl-FK506 methyltransferase) (methyltransferase/methlase) PLUS hypothetical, (probable non-ribosomal peptide synthetase)	0.470231	1.00125	-1.0811	0.0890691	0.00904047	0.152724
lpg1938		2164322	2165800	+	coenzyme F390 synthetase (capsular polysaccharide biosynthesis protein)	0.734928	1.27283	0.337748	0.0532256	0.00230845	0.459422
lpg1940		2167605	2169122	-	peptide synthetase (mycosubtilin (iturin antibiotic) synthetase MycC (micrococcin P1))	0.256561	0.653893	-2.07502	0.111373	0.109662	0.00367316
lpg1941		2169142	2170266	-	acyl CoA dehydrogenase (butyryl CoA dehydrogenase)	-0.338555	-0.0365378	-2.05508	0.329917	0.368619	0.0216468
lpg1943		2171265	2171519	-	small ORF (85aa) hypothetical	-0.709299	-1.2891	-3.59024	0.0425118	0.00204752	0.00334258
lpg1945		2172889	2173869	-	3',5'-cyclic nucleotide phosphodiesterase	1.31744	-0.868065	-0.999371	0.0351171	0.00305669	0.0329475
lpg1947	lem16	2174909	2175655	+	hypothetical protein	-1.58972	-0.507585	-2.19318	0.0169106	0.0748633	0.0669835
lpg1948	legLC4	2175673	2176677	-	FLJ00180 protein	-0.780568	-0.317038	-2.20826	0.000774343	0.0879722	0.0413807
lpg1950	ralF	2178619	2179740	+	guanine nucleotide exchange protein (RalF) (ADP ribosylation factor guanine nucleotide exchange factor 2) (protein transport protein sec7)	1.4082	1.69961	0.737437	0.0899731	0.0106921	0.00803484
lpg1951		2180075	2180947	+	hypothetical	2.45381	3.22621	-0.345572	0.000158176	0.000129622	0.163275
lpg1954		2184486	2185058	-	ORF	1.58468	0.71343	-1.9381	0.0441607	0.142155	0.0976407
lpg1955		2185362	2186648	-	hypothetical (gluconate permease?) (transport protein)	-0.29285	-2.32132	-5.56123	0.194252	0.000340427	0.0066618
lpg1956		2186651	2187751	-	chloromuconate cycloisomerase (mandelate racemase/muconate lactonizing enzyme)	1.51817	1.69351	0.408947	0.00567425	0.161224	0.16671
lpg1959		2191518	2193509	+	ORF	-1.61458	-2.02356	-3.90635	0.0994879	0.0396684	0.00348075
lpg1961	XXX	2194510	2196039	-	ORF	0.477133	1.50533	1.55555	0.0322542	0.0048982	0.0094039
lpg1962	lirB	2196167	2196730	+	peptidyl-prolyl cis-trans isomerase (rotamase)	1.69605	0.423612	-0.793925	0.00252065	0.0593732	0.0869561
lpg1964	lirD	2199220	2200527	+	ORF	-0.385483	-1.15385	-2.68098	0.0781831	0.020995	0.0385874
lpg1967		2206539	2207102	+	transcriptional regulator, TetR family (tetracyclin resistance)	-0.07467	-0.340405	-2.896	0.274944	0.217225	0.00946313
lpg1968		2207148	2207909	+	hypothetical protein	-0.0672786	-0.135254	-2.54597	0.474564	0.459826	0.0237016
lpg1969	pieE/lem18	2208467	2210371	-	putative	1.77587	0.345076	1.93246	0.0080687	0.418369	0.0889907
lpg1972	pieF	2212018	2212392	-	small ORF (125aa)	-0.147649	-1.12532	-1.99135	0.283906	0.0142351	0.00195242
lpg1973		2212856	2213095	+	ORF	3.03211	4.39218	3.87922	0.00107259	0.011855	0.0555767
lpg1974		2213603	2214493	+	major outer membrane protein	0.0363401	-0.752874	-2.00692	0.118986	0.00636021	0.00165498
lpg1975		2214817	2215464	+	ORF	1.51779	1.3716	-0.190112	0.0116465	0.00856334	0.156135
lpg1976	legG1	2215443	2216300	+	UVB-resistance protein UVR8	1.66086	1.64782	-1.10454	0.0206547	0.015476	0.217179
lpg1977		2216481	2217074	+	intracellular protease (ThiJ/PfpI family)	1.13327	0.986752	0.537289	0.0195822	0.0233429	0.408869
lpg1978	setA	2217151	2219082	-	hypothetical Teichoic Acid Biosynthesis Protein)	0.565587	0.731992	-1.71815	0.0228618	0.036326	0.0190591
lpg1980		2220682	2220981	+	small ORF (100aa)	0.775411	0.717285	-1.41926	0.0930647	0.110257	0.0281882
lpg1982		2221477	2222517	+	hypothetical protein	2.10158	2.96146	1.23913	0.0206451	0.0372038	0.264149
lpg1985	gad	2224685	2225995	-	guanine aminohydrolase (guanine deaminase)	2.93766	4.91128	2.07671	0.0394068	0.0350646	0.43701
lpg1986		2226167	2229016	-	ORF	1.82023	2.17382	0.946956	0.00155101	0.0750332	0.295599
lpg1987		2229196	2229660	-	phosphohistidine phosphatase SixA	0.559674	2.01335	-0.929103	0.0504775	0.0192967	0.0172788
lpg1988		2229735	2230277	+	dihydrofolate reductase	-1.22811	-1.88927	-3.01671	0.0821045	0.0121509	0.02479
lpg1989		2230379	2230792	+	glutathione S-transferase?	-2.00157	-1.51275	-5.88014	0.0261153	0.063458	0.0107774
lpg1991		2231818	2232465	-	hypothetical conserved protein	0.0366073	-0.278717	-2.33029	0.411703	0.124866	0.0403942
lpg1992		2232548	2233093	-	ORF	-1.64194	-1.82159	-3.69258	0.00622461	0.0114899	0.0142041
lpg1993		2233519	2234394	+	polysaccharide deacetylase	0.1681	1.79247	-0.80151	0.0767511	0.00391227	0.0205582
lpg1994		2234517	2235707	-	(outer) membrane bound lytic murein transglycosylase family protein	-1.57748	-2.1938	-3.33455	0.0244319	0.00236556	0.0303505
lpg1997		2237119	2237430	-	small ORF (104aa)	-0.734917	-1.4319	-1.95164	0.0459629	0.0869715	0.0173395
lpg1998	hisC2	2237572	2238696	+	histidinol phosphate aminotransferase	0.0322252	-1.59633	-1.83191	0.176426	0.33153	0.0252906
lpg1999		2238736	2239074	+	pterin 4 alpha carbinolamine dehydratase COG2154	0.734235	-0.846972	-1.99009	0.0727081	0.0667804	0.000388837
lpg2000	secF	2239253	2240167	-	protein export protein SecF (preprotein translocase subunit SecF)	0.17364	-2.19063	-3.17026	0.0694175	0.000342737	0.0100706
lpg2001	secD	2240183	2242036	-	protein export protein SecD (preprotein translocase subunit SecD)	-0.778342	-3.70731	-4.18844	0.0243289	0.00143337	0.00217789
lpg2002	yajC	2242061	2242393	-	transmembrane protein YajC, preprotein translocase subunit	-1.5272	-1.91987	-1.75245	0.0799225	0.0432792	0.0462987
lpg2003	tgt	2242542	2243372	-	queuine tRNA-ribosyltransferase	-0.414043	-1.52007	-3.02876	0.00467388	0.0187572	0.028387
lpg2004	queA	2243422	2244468	-	S-adenosylmethionine:tRNA ribosyltransferase-isomerase	-0.338822	-0.986214	-3.00997	0.0957155	0.0647444	0.000111203
lpg2005		2244552	2244962	-	small ORF (137aa)	-1.25855	-2.55771	-5.12172	0.0204712	0.00968239	0.000991898
lpg2007		2246961	2247449	-	aspartyl protease	0.114545	1.26452	-1.35152	0.286118	0.0223292	0.00373278
lpg2008		2247455	2247838	-	endoribonuclease L-PSP (translation initiation inhibitor)	1.2076	1.85506	-0.602278	0.00370934	0.00347299	0.19244
lpg2009	spoT	2247841	2249985	-	guanosine-3,5-bis(diphosphate)-3-pyrophosphohydrolase	1.15409	1.94392	1.38004	0.128727	0.0235674	0.0318349
lpg2010	gmk	2250386	2251012	-	guanylate kinase	-0.199841	1.21139	-0.205309	0.473579	0.0337001	0.093848
lpg2011		2251021	2251884	-	stress-induced protein	3.80918	5.97159	2.88162	0.00196642	0.00188523	0.192214
lpg2013	pilT	2253225	2254256	-	twitching motility protein (pilin biogenesis protein PilT)	1.44754	1.22942	0.499056	0.00649315	0.0124433	0.262232
lpg2014		2254420	2255112	+	pyridoxal-5'-phosphate dependent enzyme family (may have various functions)	1.74252	2.50021	-0.512525	0.00378067	0.000364667	0.220057
lpg2015	proC	2255112	2255897	+	pyrroline-5-carboxylate reductase (delta-1-pyrroline-5-carboxylate reductase)	1.08329	1.40046	0.33931	0.028229	0.0559078	0.314086
lpg2016		2256245	2256817	+	hypothetical (YGGT family protein) (transmembrane protein)	-0.498856	-1.56005	-3.70065	0.0864408	0.0215704	0.00249686
lpg2017		2256868	2257479	+	ORF	0.162537	2.62636	0.978235	0.0723376	0.0185223	0.013227
lpg2020	oruR	2259753	2260763	-	transcriptional regulator OruR, AraC family	0.15205	-1.3587	-2.31583	0.382681	0.0175664	0.00311028
lpg2021	ahcY	2260884	2262206	-	adenosylhomocysteinase	-0.933318	-1.9899	-3.40946	0.0368384	0.0110669	0.0163087
lpg2022	metK	2262228	2263373	-	S-adenosylmethionine synthetase	0.163849	-0.942537	-1.17934	0.291604	0.0145834	0.00760185
lpg2024	dnaJ	2264793	2265929	-	heat shock protein DnaJ, chaperone protein	1.56148	1.96351	0.114457	0.031129	0.0137832	0.296712
lpg2030		2272242	2272937	-	conserved hypothetical protein	1.60037	1.57728	0.36011	0.136499	0.040767	0.454004
lpg2031	argS	2272937	2274703	-	arginyl tRNA synthetase	-0.382582	-0.090039	-2.34656	0.28923	0.474123	0.0081385
lpg2032		2274810	2275943	-	transporter, permease (integral membrane protein)	-1.58422	-2.49625	-4.52877	0.0288055	0.0139723	0.0104356
lpg2035		2279856	2280611	+	transporter, Zip family (solute carrier; Fe(II) transporter)	-1.30468	-2.53885	-3.36807	0.0495666	0.0245876	0.0147412
lpg2037	eno	2281241	2282506	+	enolase	0.65244	0.829263	-1.34318	0.0181969	0.00649946	0.0426394
lpg2038		2282734	2283000	+	transmembrane protein (septum formation initiator?)	0.894544	1.35019	-0.854206	0.0885851	0.00105045	0.210492
lpg2039		2283019	2283897	-	putative mevalonate kinase	-0.971723	-2.63124	-3.11737	0.0206914	0.000736325	0.00669881
lpg2040		2283887	2284852	-	mevalonate diphosphate decarboxylase (diphosphomevalonate decarboxylase)	-0.161198	-0.975184	-1.46184	0.311061	0.0546982	0.00202991
lpg2041		2284852	2285502	-	radical activating enzyme (radical SAM domain protein)	-0.931884	-1.34594	-2.69767	0.00924679	0.00790375	0.0219833
lpg2042		2285502	2286467	-	outer membrane protein (34 kDa), TPR repeat	-0.678836	-0.895918	-1.92495	0.100245	0.0992501	0.0216564
lpg2043		2286467	2286994	-	peptidoglycan associated lipoprotein	-1.14231	-1.11776	-2.18483	0.00536979	0.0204623	0.025295
lpg2044		2287095	2287694	-	conserved domain protein	-1.242	-1.48545	-2.50458	0.00323279	0.0292623	0.0256511
lpg2046		2288654	2289388	-	ABC transporter, ATP binding protein	-0.525801	0.425825	-1.38583	0.359309	0.0845072	0.00689351
lpg2047		2289392	2290513	-	ABC transporter, permease	-0.733768	-2.1863	-5.50408	0.0778653	0.0172578	0.00580246
lpg2048		2290607	2291455	+	ORF	1.11503	1.58752	-0.825063	0.0217385	0.0030642	0.12433
lpg2049		2291585	2291881	+	small ORF (99aa)	0.532461	0.451899	3.06793	0.0818755	0.0905032	0.000839063
lpg2050		2292025	2293080	-	ORF	-0.563751	-0.29069	-0.977325	0.155132	0.388377	0.0217923
lpg2051		2293248	2294273	+	isopentenyl-diphosphate delta-isomerase (IPP isomerase) (carotenoid biosynthetic protein)	-1.10989	0.412222	-2.75677	0.00620682	0.0703096	0.00761251
lpg2056		2296796	2296872	-	tRNA-Arg	-0.174782	-0.451631	1.12944	0.1415	0.0281698	0.0124091
lpg2061		2300846	2302048	-	major facilitator family transporter	-0.82332	-1.69449	-1.78399	0.203962	0.0345908	0.268242
lpg2095	lvrA	2344003	2344884	-	LvrA	1.35456	1.41271	-0.861998	0.0134186	0.0102336	0.427271
lpg2118						-0.700141	-0.830897	-1.33795	0.00816158	0.0448776	0.0257914
lpg2120		2365065	2366480	+	transposase, IS4 family (Tn5, TnpA)	1.72106	2.00609	0.875384	0.137568	0.0445718	0.174755
lpg2121		2366711	2366917	+	cold shock DNA binding domain protein (cold shock transcriptional regulator CspA) COG1278	-1.91434	-1.639	-1.82337	0.0330387	0.00947769	0.108543
lpg2123		2368723	2369631	+	cobalt zinc cadmium cation transporter (membrane protein)	-1.08552	-3.02337	-4.01259	0.0456049	0.000328289	0.00597098
lpg2124		2369804	2369974	+	small ORF (57aa)	0.816477	-0.351574	-4.06824	0.0457562	0.0041658	0.00183377
lpg2125		2370148	2370606	-	small ORF (153aa) transmembrane transport protein? cAMP dependent protein kinase regulatory subunit?)	0.581069	2.57458	0.609486	0.129888	0.0179284	0.22899
lpg2126	kup2	2370659	2372533	-	Kup system potassium uptake protein	2.83969	5.12193	0.356396	0.00334767	0.000348971	0.39202
lpg2129		2374205	2374498	-	small ORF (98aa)?	1.39536	3.98433	-0.678245	0.015999	0.00364488	0.0509896
lpg2130		2374428	2374694	+	small ORF (89aa)?	1.9845	2.94573	1.485	0.0645377	0.0372348	0.163625
lpg2131	ANK3	2374717	2375256	-	ankyrin 3, node of Ranvier (ankyrin G)	2.47327	2.50703	1.83357	0.0387549	0.0362524	0.116139
lpg2132		2375278	2376813	-	sensory box/GGDEF family protein (regulatory components of sensory transduction system), PleD	1.64638	2.3415	0.468554	0.00475123	0.0159265	0.431367
lpg2133		2377025	2378290	+	proline/glycine betaine transporter (major facilitator family transporter) (metabolite MFS transport)	0.827284	-0.730852	-3.88375	0.046526	0.138649	0.0146903
lpg2134		2378398	2381595	-	chemiosmotic efflux system protein A (heavy metal efflux pump CzcA) (cation or drug efflux)	-0.652886	-1.84217	-2.59546	0.14795	0.0321765	0.0482379
lpg2135		2381599	2382564	-	chemiosmotic efflux system protein B (cation efflux system)	-0.400163	-0.897146	-1.57443	0.299901	0.101668	0.0197853
lpg2136		2382564	2383907	-	chemiosmotic efflux system protein C (cobalt-zinc-cadmium resistance protein CzcC) (metal ion efflux)	0.905482	1.59565	-1.6006	0.008517	0.0154783	0.0830384
lpg2138		2386207	2387118	+	transcriptional regulator, LysR family	3.58204	4.21139	1.21483	0.00175049	0.000510945	0.334188
lpg2139		2387136	2387723	-	pyridoxamine 5'-phosphate oxidase	3.3744	3.50927	2.59064	0.00872565	0.0154365	0.238159
lpg2140		2387857	2388234	-	small ORF (126aa) transcriptional regulator, MarR family	1.80284	1.90245	-0.582924	0.00999838	0.18169	0.273407
lpg2143		2389474	2390412	-	ORF	1.25557	1.3749	1.52158	0.0192784	0.0397856	0.192319
lpg2144	legAU13	2390645	2391160	+	F-box protein?	1.0664	1.74046	2.11122	0.0465297	0.015537	0.037485
lpg2145		2391197	2391550	-	two component response regulator, CheY homologous receiver domain)	-1.32776	-1.49997	-1.64816	0.0601118	0.00979576	0.0518142
lpg2146		2391606	2394053	-	response regulator TutC (two component hybrid sensor and regulator) (two component) histidine kinase	0.906159	2.39232	1.09571	0.420459	0.0310166	0.0227955
lpg2150		2397952	2398530	+	ORF	-0.0010915	-0.223702	-1.28207	0.247643	0.0367859	0.0191851
lpg2151		2398592	2399455	+	aminoglycoside 6-adenylyltransferase (streptomycin aminoglycoside 6-adenyltransferase) (streptomycin resistance)	1.80209	3.01194	1.76156	0.122056	0.0254695	0.268391
lpg2152	abcT3	2399558	2401384	+	multidrug resistance ABC transporter ATP-binding protein (fused permease/ATPase domains)	0.308878	0.754361	-2.05739	0.149036	0.1822	0.0200719
lpg2154		2406709	2407611	+	SdeC, SdeB, AliA, SdeA, SdeD homology	2.44595	1.82161	-0.334594	0.00810589	0.0805663	0.264004
lpg2155	sidJ	2407667	2410285	+	ORF	-2.70947	-1.80089	-1.01966	0.00771874	0.00220773	0.400419
lpg2156		2410554	2416331	+	SdeC, SdeB, SdeA, SidE, SdeD, AliA homology, C. elegans NMY-2 protein, ORF (1925aa) surface-located membrane protein Lmp3 precursor, Lmp1, variable membrane protein, early endosome antigen-1	1.71675	1.74099	-0.0238333	0.109615	0.00971726	0.305427
lpg2157	SdeA	2416693	2421210	+	SdeA, IMH1; Encodes a protein implicated in protein transport; induced under stress conditions.	0.662372	2.33249	1.60434	0.437416	0.0326027	0.0496318
lpg2158	pmtA	2421627	2422253	+	phosphatidylethanolamine N-methyltransferase	-0.294921	-1.27057	-1.2289	0.287871	0.0186355	0.0105237
lpg2159		2422288	2423406	-	CrtF (enzyme methylating tetracycline) (hydroxyneurosporene (C20) methyltransferase)	2.02463	3.29621	0.71516	0.0469344	0.0138537	0.352196
lpg2161		2425676	2427931	+	conserved hypothetical protein	0.973314	0.110786	-1.01662	0.0815385	0.375173	0.0440772
lpg2164		2430295	2430756	-	hypothetical protein	-1.7336	-2.46499	-6.00935	0.0131647	0.00915433	0.00464054
lpg2165		2430958	2431467	+	small ORF (170 aa)	-0.180129	-1.99038	-3.0982	0.482632	0.0115222	0.00109756
lpg2166	lem19	2431605	2432861	+	hypothetical protein	0.928727	1.22619	-1.57604	0.0252568	0.00511113	0.0750684
lpg2167		2433027	2433728	-	transcription regulator protein, DeoR family	1.1957	1.76311	-0.723487	0.0773908	0.0117361	0.00440057
lpg2168		2433700	2434470	-	acetyltransferase, GNAT family	0.00868951	0.186889	-1.38002	0.37157	0.493702	0.00989833
lpg2169		2434660	2435031	+	hypothetical	1.97461	2.56867	0.120999	0.00515958	0.00934701	0.210343
lpg2170		2435166	2435804	+	ORF	1.18855	3.45333	0.67476	0.0325021	0.00408047	0.253196
lpg2172		2437190	2438290	-	adenosylhomocysteinase	1.6266	1.16909	0.993768	0.0107017	0.00592213	0.0192242
lpg2173						-1.0805	-0.989924	-1.02002	0.00113308	0.0102256	0.0542286
lpg2174		2439703	2439775	-	tRNA-Lys	-1.23044	-1.61425	-2.13166	0.00179398	0.00966912	0.0076737
lpg2176	legS2	2440717	2442540	-	sphingosine-1-phosphate lyase I (group II decarboxylase, pyridoxal dependent) (glutamate decarboxylase)	-1.52076	-2.17189	-3.07698	0.00235089	0.00443705	0.0402737
lpg2178	mexF2	2443964	2447116	+	probable multidrug-efflux system transmembrane protein	0.725902	2.59692	0.375678	0.183334	0.0089734	0.46271
lpg2179		2447235	2451593	+	peptide synthetase (non-ribosomal) (microcystin synthetase) (similar to proteins involved in antibiotic biosynthesis (tyrocidin, gramicidin, surfactin, pyoverdine). putative transmembrane protein)	-1.26864	-0.625894	-2.40994	0.00720805	0.208413	0.0434267
lpg2180		2451717	2454200	+	sensory box histidine kinase/response regulator (aerobic respiration control sensor/response regulator protein)	-1.16594	0.276652	-2.5427	0.0114917	0.141855	0.0369031
lpg2182		2455547	2456323	+	BG:DS09218.5 gene product	2.43054	2.52387	1.33301	0.0758534	0.0348446	0.215573
lpg2183		2456333	2457382	+	regulatory protein, SyrP-like (antibiotic production)	1.2746	1.81711	-0.429557	0.0123822	0.00783294	0.278923
lpg2185		2458832	2459137	-	small ORF (102aa)	1.72507	2.75146	0.993231	0.0116514	0.00759618	0.420895
lpg2188		2470888	2471037	+	small ORF (50aa)	1.62459	2.27877	-0.550769	0.00897623	0.00342952	0.167032
lpg2189	ygjT	2471122	2472072	-	drug efflux protein (transport protein) (resistance protein)	1.75506	2.2764	-1.85097	0.00937914	0.00544692	0.0491374
lpg2191	ib	2474359	2474883	+	global stress protein GspA (heat shock protein 16 kDa, heat-shock protein IbpA)	0.891468	1.35452	-1.51433	0.0192295	0.0095616	0.016024
lpg2192		2475025	2475588	+	small HspC2 heat shock protein (16.9 kDa)	-0.811515	-1.37278	-2.3997	0.0807431	0.0241217	0.0616236
lpg2194		2477365	2477988	+	(beta)-carbonic anhydrase	-0.390618	-0.487677	-1.93061	0.0387642	0.00330384	0.00335866
lpg2195		2478107	2478400	-	small ORF (98aa)	0.270579	-0.155417	-3.70141	0.108009	0.211384	0.0445295
lpg2196		2478434	2479402	-	ornithine cyclodeaminase (mu-crystallin family)	0.0667777	-0.26877	-1.53291	0.471153	0.227473	0.0063413
lpg2197		2479460	2479804	-	COG4319 ketosteroid isomerase	0.871234	1.49185	-0.715699	0.00562029	0.0102265	0.0303582
lpg2198		2480322	2481824	+	peptide transport (POT family) (proton/(oligo)peptide symporter, putative PTR2 family transport protein)	-2.70821	-3.25056	-4.58842	0.00305148	0.00403474	0.0423495
lpg2199		2481835	2482464	-	ORF	-0.289595	-0.603426	-2.63802	0.1525	0.147465	0.00868925
lpg2200	cegC4	2482633	2483166	-	ORF	1.09181	2.60262	-0.0251639	0.0404731	0.0132985	0.260981
lpg2201		2483302	2484732	-	replication factor C subunit (activator I)	2.88498	2.58248	2.6537	0.0183763	0.0654747	0.070457
lpg2202		2484766	2485095	-	uncharacterized conserved hypothetical protein COG1371	0.636379	1.75365	0.407342	0.0728483	0.0231678	0.402735
lpg2203		2485294	2486850	-	(alginate O-acetylation protein?)	0.232867	-0.544664	-2.16306	0.168846	0.301984	0.0206916
lpg2204		2486850	2488268	-	alginate O-acetylation protein (cellulose acetylase)	-2.3433	-2.00217	-4.45696	0.0275829	0.00991223	0.0212278
lpg2205		2488484	2489119	+	ORF	2.205	3.37205	0.0127434	0.000671478	0.000707338	0.278788
lpg2206		2489349	2490446	+	ORF	0.0352191	1.75171	-1.48905	0.23518	0.00552483	0.044083
lpg2207		2490500	2491720	-	conserved hypothetical protein	-0.414311	2.96365	0.202174	0.100149	0.00228533	0.0381831
lpg2208		2492066	2493076	-	zinc binding dehydrogenase (zinc binding oxidoreductase) (quinone oxidoreductase) (alcohol dehydrogenase)	0.771667	0.833808	1.32672	0.165594	0.0339696	0.032425
lpg2209		2493393	2493920	+	hypothetical (phosphatidylethanolamine-binding protein?)	0.547111	1.86993	0.506179	0.153093	0.0387485	0.461236
lpg2210		2494087	2495133	-	hypothetical	0.322264	0.583926	-1.5909	0.271505	0.0520272	0.0204605
lpg2211		2495270	2495671	-	uncharacterized conserved hypothetical protein COG0432	-1.57753	-2.14668	-3.68096	0.00834942	0.00430356	0.0113051
lpg2212	bcp	2495865	2497142	+	acetylpolyamine aminohydolase	1.38214	0.695472	-0.74308	0.0212054	0.0746839	0.0590183
lpg2213		2497386	2497835	+	hemin binding protein Hbp	1.07143	-1.55014	-1.71071	0.0300936	0.00772584	0.0255541
lpg2214		2497938	2498858	-	nucleoside-diphosphate sugar epimerase (cell division inhibitor)	2.10661	2.04232	1.50007	0.0283796	0.223467	0.316936
lpg2216	lem20	2500556	2502325	-	purine NTPase, putative	1.1436	1.51284	0.289676	0.0539743	0.0206329	0.488545
lpg2217		2502578	2503549	-	chitinase domain (two component system sensor kinase) (sugar hydrolase transmembrane protein)	0.595423	0.710053	-1.36276	0.00397906	0.0108178	0.0265958
lpg2218		2503751	2504839	+	choline monooxygenase (benzene 1,2-dioxygenase a subunit)	-1.865	-1.4067	-3.19828	0.0117019	0.0423392	0.0334528
lpg2219		2504988	2506121	+	conserved hypothetical protein	0.47496	-0.66838	-4.02142	0.126053	0.00983318	0.00177326
lpg2221		2507835	2508551	-	ORF	-1.03276	-2.0384	-5.66892	0.0228438	0.0340895	0.00151445
lpg2225		2514041	2515567	-	expressed protein (GH3 homolog) (auxin-regulated protein)	1.38416	-0.0284371	-0.499901	0.0174362	0.367412	0.19895
lpg2226		2515577	2517265	-	isovaleryl CoA dehydrogenase (non-ribosomal peptide synthase) (acyl CoA dehydrogenase)	1.77123	1.31717	0.200992	0.00279627	0.00322286	0.232948
lpg2228		2518922	2519980	+	3-oxoacyl (acyl carrier protein) synthase III	3.17374	3.12732	1.4832	0.0580957	0.0493062	0.395553
lpg2231	fabG	2523344	2524093	+	3-oxoacyl reductase (short chain dehydrogenase/reductase) (NADPH-dependent retinol dehydrogenase/reductase)	0.818141	0.833653	-1.02454	0.10288	0.205352	0.0296835
lpg2232	fabH	2524093	2525100	+	3-oxoacyl-(acyl carrier protein) synthase III (FabH)	0.577987	0.209638	-1.71237	0.125445	0.353368	0.014889
lpg2233		2525449	2525673	-	acyl carrier protein	0.195339	-0.646335	-2.47064	0.412137	0.0463959	0.00014736
lpg2234		2525686	2527050	-	multidrug resistance protein D (drug resistance transporter Bcr/CflA family) (major facilitator subfamily transport protein)	-1.7319	-2.48136	-4.19218	0.0290592	0.000761317	0.0462475
lpg2235		2527060	2528259	+	sterol desaturase	0.503258	-0.846458	-1.76347	0.165991	0.0130638	0.0191244
lpg2236		2528349	2530754	+	nitric oxide reductase, (subunit B)	-1.029	-2.67796	-3.48405	0.0192092	0.0219185	0.0397482
lpg2238		2532946	2533329	-	transmembrane protein	-0.651209	-0.815478	-5.04355	0.0437461	0.121956	0.0104158
lpg2242		2540094	2541416	+	hypothetical	1.35168	1.94892	0.480659	0.0109214	0.00308295	0.267016
lpg2245	dctA	2545549	2546838	-	C4-dicarboxylate transport protein (Na+/H+ dicarboxylate symporter)	0.987915	1.21193	-2.32592	0.0243811	0.0425773	0.0180299
lpg2246		2547163	2547669	-	ORF	-0.304563	2.92742	1.24889	0.479564	0.0101714	0.00829091
lpg2247		2548037	2548789	+	DedA family protein (integral membrane protein)	-1.74258	-1.79255	-2.80432	0.0213905	0.0173767	0.00895816
lpg2248	lem21	2549052	2551283	-	ORF	0.759596	1.14939	0.537289	0.0924505	0.0307684	0.145714
lpg2249		2551377	2552072	-	glutamine amidotransferase, class I (glutamine synthetase)	1.72635	1.03501	0.455357	0.0462	0.0867816	0.437581
lpg2253		2556355	2557140	-	hypothetical	-0.172322	-0.138672	-2.66811	0.35796	0.284346	0.00500998
lpg2254		2557140	2558033	-	conserved hypothetical protein	-0.0546551	-0.504796	-1.8819	0.473723	0.0334712	0.00340964
lpg2255		2558085	2558333	-	ORF	-0.53038	-0.66449	-2.76256	0.0770718	0.198979	0.00689718
lpg2257		2560182	2560829	-	ORF	1.20269	2.6294	1.2122	0.029715	0.0100318	0.117307
lpg2258		2560946	2561233	+	small ORF (96aa) hypothetical	2.68939	4.05118	1.44533	0.0028001	0.000989525	0.281906
lpg2259	osmY	2561330	2561638	-	periplasmic, osmotically inducible protein?	0.221396	1.61833	-1.21578	0.182776	0.018767	0.0236503
lpg2263	cbpA	2566215	2567102	+	curved DNA binding protein (DnaJ N-terminal domain:DnaJ C-terminal domain), DnaJ class chaperone protein	0.939404	2.11225	0.193398	0.0349863	0.00664114	0.368199
lpg2264		2567108	2567419	+	small ORF (104aa) hypothetical (MerR family bacterial regulator? transcriptional regulator)	0.382183	1.45398	-0.857704	0.039563	0.0044894	0.037763
lpg2265		2567422	2567982	-	acyltransferase	2.4778	3.9449	-0.900721	0.00673095	0.0163123	0.160667
lpg2266		2568100	2568648	+	conserved hypothetical protein	0.307271	1.09383	-0.806759	0.234623	0.0457729	0.00611364
lpg2268		2570220	2570828	+	ORF	2.55799	4.63535	3.98106	0.00325665	0.00201802	0.0388585
lpg2271		2574377	2575024	+	ORF	-0.325761	-1.75906	-3.4395	0.105544	0.00468358	0.00200767
lpg2272		2575205	2575693	-	transmembrane protein	-1.07565	-1.46681	-4.71359	0.0875672	0.0562165	0.000442346
lpg2273	ugpB	2575838	2577148	-	glycerol-3-phosphate binding periplasmic protein (sn-glycerol-3-phosphate transport system; periplasmic binding)	-0.975825	-2.36487	-6.54121	0.17415	0.0118474	0.00279824
lpg2274	ugpQ	2577148	2577864	-	glycerophosphoryl diester esterase (glycerophosphoryldiester phosphodiesterase)	-1.21399	-1.70307	-4.46744	0.0469476	0.00514447	0.00356926
lpg2276		2578877	2579947	+	Glu/Leu/Phe/Val dehydrogenase (leucine dehydrogenase)	0.640996	-0.90534	-2.14695	0.0157005	0.0210886	0.0287446
lpg2277		2579965	2580618	+	O-methyltransferase, SAM-dependent	-1.32139	-2.10965	-3.75151	0.0111156	0.0104443	0.0560007
lpg2278	hpd	2580649	2581731	+	4-hydroxyphenylpyruvate dioxygenase (legiolysin) oxidoreductase protein (hemolysin)	0.287972	-1.07195	-0.695466	0.324927	0.0162344	0.0262442
lpg2279		2581790	2582785	+	fumarylacetoacetate hydrolase (aromatic amino acid degradation protein)	-0.458651	-1.88008	-1.99919	0.0946691	0.00420708	0.00929467
lpg2280		2582785	2583420	+	glutathione S-transferase	0.773283	1.5468	0.835685	0.124467	0.0478564	0.191083
lpg2281		2583423	2583980	-	ORF	-0.839111	-1.46311	-2.44891	0.0630111	0.071607	0.00899969
lpg2282	asnS	2584095	2585528	+	asparaginyl tRNA synthetase	1.41981	0.317149	0.969231	0.00414421	0.0027409	0.261591
lpg2283		2585531	2585926	-	small ORF (132aa)	0.202258	-0.894097	-1.10255	0.338339	0.00147647	0.00993833
lpg2284		2585953	2586633	-	ABC transporter, ATP binding protein (lipoprotein releasing system)	-0.325526	-0.731673	-3.21401	0.00593612	0.0634335	0.0242594
lpg2286		2588115	2589086	-	pirin (chromosome condensation) protein	1.72642	2.23032	-0.953125	0.0151088	0.00360222	0.20203
lpg2287	acpD	2589007	2589624	-	[acyl carrier protein] phosphodiesterase	1.49313	0.334187	0.338416	0.00716431	0.303549	0.364334
lpg2288		2589773	2590690	+	transcriptional regulator, LysR family	-1.24854	-1.37134	-2.21827	0.00363451	0.0204956	0.0340281
lpg2290		2590712	2590798	-	tRNA-Leu	-0.721888	-1.4154	-1.52225	0.0136415	0.0162551	0.0185084
lpg2291		2590816	2590889	-	tRNA-Cys	-1.13617	-2.37351	-2.7563	0.0239455	0.00405468	0.000990469
lpg2292		2590950	2591025	-	tRNA-Gly	-3.05364	-3.10253	-3.75735	0.00454722	0.00467263	0.01933
lpg2293	pgsA	2591081	2591641	-	CDP-diacylglycerol--glycerol-3-phosphate 3-phosphatidyltransferase (phosphatidylglycerophosphate synthase)	-1.32831	-1.11747	-5.82081	0.0293335	0.0562035	0.00387964
lpg2295	rluC	2592316	2593266	-	ribosomal large subunit (23S rRNA) pseudouridine synthase C	-1.32992	-0.934332	-5.92965	0.0728319	0.104441	0.00499599
lpg2296		2593774	2594082	+	ORF	-3.23929	-3.32151	-4.62336	0.0151666	0.00585561	0.0186419
lpg2300	legA3	2601378	2602778	-	ankyrin repeat domain protein	0.212847	2.56365	-0.601358	0.281823	0.0482742	0.0352773
lpg2301		2602782	2603561	-	hypothetical (Smr domain protein)	2.02467	3.04353	0.732946	0.00352306	0.00649647	0.457735
lpg2302	asd	2603703	2604722	-	aspartate semialdehyde dehydrogenase	0.750483	1.18271	0.136077	0.0593617	0.0219562	0.265654
lpg2303		2604835	2605890	-	chorismate synthase AroC	-1.56825	-0.475818	-2.92353	0.00646529	0.0889716	0.00883763
lpg2304		2605905	2606834	-	adenine specific methylase	-2.0594	-2.29606	-3.17599	0.0539807	0.0392165	0.0846891
lpg2305		2606999	2607565	+	Smr domain protein, ATP binding/mismatch repair?	0.459838	1.96992	-0.276669	0.0840429	0.00416417	0.269807
lpg2306		2607641	2608057	+	rhodanese domain protein	-0.632228	-1.09253	-1.26257	0.175822	0.00248152	0.0226701
lpg2307	grxC	2608065	2608316	+	glutaredoxin 3	0.872644	2.30095	0.463011	0.0308748	0.0218447	0.253102
lpg2308	secB	2608329	2608814	+	protein export protein SecB (preprotein translocase)	-1.81955	-2.3188	-1.53178	0.00262865	0.00474146	0.103978
lpg2309	gpsA	2608741	2609805	+	glycerol-3-phosphate dehydrogenase [NAD(P)+] (NAD(P)H-dependent glycerol-3-phosphate dehydrogenase)	-0.623946	1.55255	-0.492717	0.250023	0.0115835	0.204253
lpg2310	murI	2609897	2610760	-	glutamate racemase	-0.310243	2.7157	0.808758	0.186153	0.0175797	0.0431876
lpg2311		2610808	2614308	-	interaptin	1.22148	1.50492	0.0670352	0.0475388	0.0340947	0.192915
lpg2312		2614430	2614729	+	small ORF (100aa)	2.21644	2.91817	0.814544	0.00346513	0.00182664	0.482523
lpg2313		2614739	2616028	-	hypothetical	1.08433	1.19005	-1.4409	0.010174	0.0525481	0.00306113
lpg2315		2617334	2617615	+	ORF (COG2885 outer membrane protein and related peptidoglycan associated (lipo)proteins)	1.33895	1.21415	5.13934	0.146773	0.0743274	0.0157745
lpg2316	bdhA	2617896	2618675	+	3-hydroxybutyrate dehydrogenase (D-beta hydroxybutyrate dehydrogenase)	0.822253	2.39675	1.31463	0.077605	0.0087096	0.0472031
lpg2317		2618685	2619842	+	transmembrane protein	1.77653	2.74246	0.162753	0.024226	0.00788313	0.495961
lpg2318	motA	2619875	2620777	+	chemotaxis (motility protein A) transmembrane (proton conductor component of motor)	0.216172	1.63405	-0.9109	0.0160345	0.003915	0.027224
lpg2321	sdaC	2622446	2623804	+	serine transporter	-0.592877	-1.84741	-3.46665	0.114814	0.0239808	0.01574
lpg2322	legA5	2623903	2625825	-	cardiac ankyrin repeat protein	0.602499	0.381956	-1.16761	0.0188298	0.0715035	0.0496443
lpg2323	uptC	2625915	2627033	-	type II secretion system protein (twitching motility protein)	2.18126	3.7509	1.3361	0.00669208	0.00322858	0.246837
lpg2325		2629342	2630175	-	hypothetical (SnoK protein?)	-2.40901	-3.02247	-3.95835	0.0116731	0.00718251	0.03354
lpg2326	radA	2630175	2631524	-	DNA repair protein RadA	0.501088	-1.08896	-2.16957	0.210754	0.00354659	0.010032
lpg2327		2631759	2632649	+	CG18304 gene product	1.48741	0.708692	0.321581	0.0154032	0.118024	0.440613
lpg2328	lem22	2632916	2633296	+	small ORF (127aa)	-1.45099	-0.823576	-1.67443	0.00343716	0.296282	0.153394
lpg2331	bioC	2634647	2635648	-	biotin synthase BioC (SAM (and some other nucleotide) binding motif)	-1.33033	-1.74185	-3.39531	0.048337	0.00391305	0.0919145
lpg2332		2635647	2636243	+	competence protein ComF (phosphoribosyltransferase)	0.0704733	-0.233788	-2.6332	0.326501	0.199878	0.0200441
lpg2333		2636278	2637366	-	membrane associated zinc metalloprotease	0.160234	0.191337	-2.64012	0.0999831	0.165398	0.0476561
lpg2335	hemA	2637893	2639272	+	glutamyl tRNA reductase	-2.74689	-2.87862	-3.97317	0.00548876	0.00817498	0.0470877
lpg2338	dksA	2641302	2641775	+	DnaK suppressor protein	-0.696208	-0.64355	-1.81169	0.0754959	0.217759	0.0359662
lpg2339		2641848	2642678	+	ORF	-1.07918	-0.227602	-0.891407	0.0311618	0.130779	0.175002
lpg2340	kdtA	2642689	2643951	-	3-deoxy-D-manno-oct-2-ulosonic acid transferase (Kdo transferase)	-2.40575	-1.14574	-2.74541	0.000807076	0.0216349	0.0990667
lpg2341		2644094	2644987	+	DNA binding protein DnaJ, heat shock protein	1.31053	0.906647	-1.34487	0.109784	0.0672112	0.0329725
lpg2342		2644960	2645730	-	ORF	-1.09634	-1.93064	-3.25185	0.0357696	0.021942	0.0205202
lpg2343	sseJ	2645925	2646899	-	lysophospholipase A (glycerophospholipid-cholesterol acyltransferase) (lecithin dependent thermolabile hemolysin) (Salmonella translocated effector: regulated by SPI-2)	0.241593	0.29937	-1.53415	0.171246	0.435124	0.0206416
lpg2344		2647010	2647633	+	ORF	0.164582	0.481667	-3.35098	0.124288	0.0368158	0.0150547
lpg2345	deaD	2648367	2650133	-	ATP-dependent RNA helicase (cold shock DEAD box protein A)	-2.0414	-3.1413	-3.71896	0.0112243	0.000857308	0.0111891
lpg2347	fadH	2651418	2653439	-	2,4-dienoyl-CoA reductase FadH1 (NADPH dehydrogenase)	0.0919416	-0.473051	-2.49725	0.344016	0.416466	0.0371522
lpg2348	sodC	2653744	2654229	+	superoxide dismutase (copper-zinc)	2.44813	2.88388	1.40538	0.00182551	0.00677285	0.290292
lpg2349		2654279	2654839	-	alkylhydroperoxidase AhpD family core domain protein	2.63006	2.24677	0.212918	0.0157746	0.00534123	0.276212
lpg2350		2654817	2655452	-	alkylhydroperoxide reductase (antioxidant protein, AhpC/TSA family)	1.73882	1.64302	0.423308	0.0266364	5.34563e-05	0.447653
lpg2351		2655484	2656401	+	ORF	1.71638	2.37362	0.041305	0.0293914	0.00310638	0.34501
lpg2353	yrfE	2657488	2658048	-	NUDIX hydrolase (MutT/nudix family protein) (nucleoside diphosphate hydrolase?)	-0.0514172	0.483347	-1.03017	0.142246	0.175813	0.0465269
lpg2354		2658127	2659251	+	(oxygen-independent) coproporphyrinogen III oxidase	0.809345	1.51087	-0.899709	0.0378915	0.00429361	0.0601998
lpg2355		2659289	2660695	-	amidase (enantiomer selective) (glu-tRNA amidotransferase subunit A)	1.02162	1.23652	-1.57984	0.00694672	0.0144421	0.0403054
lpg2356		2661049	2661879	+	transmembrane protein	0.331914	-1.15187	-3.9404	0.197774	0.00774363	0.00283646
lpg2357	gcp	2662059	2663057	-	O-sialoglycoprotein endopeptidase	-0.472229	-0.704818	-2.31052	0.295846	0.145191	0.0200767
lpg2358	rpsU	2663262	2663498	+	30S ribosomal protein S21	-1.84409	-1.25485	-3.95542	0.00643985	0.0273447	0.0144058
lpg2362		2667931	2668007	-	tRNA-Met	-2.0796	-1.81	0.901142	0.0230562	0.00181775	0.0387813
lpg2363		2668120	2669316	-	transposase (IS652)	1.65068	0.932832	1.1324	0.0222357	0.230407	0.260139
lpg2364		2669531	2669893	+	small ORF (121aa)	1.62267	1.8502	1.2594	0.00455447	0.00481046	0.0109458
lpg2367		2672766	2673038	-	ORF	2.66062	2.53073	2.08192	0.0117506	0.02011	0.188487
lpg2368		2673871	2674095	+	transcriptional regulator? phage repressor?	1.80844	1.91874	1.29797	0.0130083	0.0357957	0.148587
lpg2372		2677194	2678459	+	ORF	-2.22354	-3.35184	-4.34069	0.00285639	0.00111673	0.0305661
lpg2376		2681646	2682560	+	transcriptional regulator, LysR family	1.78987	2.34093	-0.824763	0.0160031	0.00167729	0.185276
lpg2377		2683004	2683228	+	small ORF (75aa) transcriptional regulator?	1.36024	1.1739	0.545693	0.0103205	0.0429148	0.103573
lpg2378		2683228	2683398	+	small ORF (57aa) hypothetical?	1.82429	2.50929	1.28257	0.0857091	0.0417447	0.205736
lpg2380		2683844	2684449	+	conserved hypothetical protein	0.472745	1.27711	1.248	0.0735252	0.00216974	0.289668
lpg2381	mgt	2684581	2687145	+	magnesium-transporting ATPase, P-type	-0.826124	-1.36786	-2.4855	0.0669494	0.0397548	0.284887
lpg2382		2687420	2688871	+	ORF	1.33555	0.91552	-0.274112	0.00116809	0.0391248	0.414955
lpg2383		2689113	2690036	+	transcriptional regulator, LysR family	2.46006	3.84445	1.74047	0.0390259	0.00884357	0.2899
lpg2384	kup	2690122	2692044	+	Kup system potassium uptake protein	-2.57077	-2.26252	-3.76708	0.0328627	0.0411678	0.0328071
lpg2385		2692257	2694041	+	hypothetical protein	0.686283	0.728133	-1.93059	0.135539	0.231498	0.0206515
lpg2386		2694370	2694930	+	ORF	1.07513	1.54245	-0.467299	0.075516	0.0442821	0.428835
lpg2388		2696105	2697832	-	amino acid permease (transporter) (L-asparagine permease)	-0.662582	-1.58817	-3.44269	0.111058	0.0381136	0.00249127
lpg2390	proP1	2700985	2702220	-	proline/betaine transporter (major facilitator family transporter)	-0.0495705	-0.482076	-1.46299	0.410376	0.141561	0.0254545
lpg2391		2702259	2703560	-	sdbC	-1.29038	-2.11666	-2.36912	0.00710781	0.00445472	0.0344993
lpg2392		2703828	2704709	+	leucine rich repeat protein family	2.06374	2.50184	1.00303	0.0494199	0.0527607	0.32462
lpg2393		2704835	2705311	-	bacterioferritin (cytochrome b1)	0.840672	1.80206	1.00931	0.074342	0.0366343	0.0760171
lpg2395		2705662	2706051	+	ORF	2.00994	2.3625	-0.702947	0.00695992	0.00733427	0.182585
lpg2396		2706185	2707252	-	transcriptional regulator	1.7982	3.06247	1.63885	0.0199341	0.0164424	0.205051
lpg2397		2707625	2708821	-	secreted peptidase (cell wall endopeptidase)	1.40109	1.47065	-0.012074	0.0234607	0.0700158	0.276883
lpg2398		2708879	2709448	-	aminoglycoside 6'-N-acetyltransferase	1.03085	0.412486	1.18156	0.0379282	0.353543	0.471928
lpg2399		2709641	2710984	-	unknown virulence protein	2.98118	5.26029	2.95732	0.027013	0.00892761	0.119844
lpg2401		2712550	2714073	+	putative secreted esterase	1.9151	2.1969	0.661255	0.0526412	0.0346976	0.356474
lpg2402		2714056	2714973	-	regulatory protein (transcriptional regulator, LysR)	-1.16162	2.87818	0.966124	0.43031	0.0409586	0.0101866
lpg2405	mutT	2716905	2717303	+	mutator mutT protein	1.0312	2.48099	0.64014	0.0514556	0.0341365	0.142077
lpg2408		2719521	2720177	+	hypothetical protein	0.936605	1.41537	0.0269658	0.0822317	0.0216784	0.125886
lpg2410	vpdA	2721767	2723761	+	hypothetical (serine protease?) (membrane spanning protein)	-0.383834	-1.36465	-2.76809	0.157676	0.0392313	0.00962448
lpg2411	lem24	2723870	2724694	-	ORF	-3.01205	-3.90797	-7.09235	0.00399663	0.00922237	0.00909383
lpg2412	ampC	2725091	2726311	+	AMPC cephalosporinase (AmpC beta-lactamase) (penicillin resistance protein)	0.0215511	0.958173	-1.56975	0.29612	0.00212436	0.0457972
lpg2413		2726509	2726943	+	small ORF (145aa)	-0.0233499	1.45159	0.125727	0.128671	0.00917921	0.444703
lpg2414		2727149	2727439	-	small ORF (97aa)	-0.833055	-1.3573	-1.86644	0.242553	0.0303031	0.00481839
lpg2415		2727591	2727779	-	transmembrane protein	0.27315	3.35627	1.29255	0.0203721	0.00608916	0.00881277
lpg2416		2728074	2729177	+	ankyrin repeat containing protein?	1.12286	2.59532	1.56691	0.0408129	0.00116061	0.0829849
lpg2417		2729291	2730133	+	ORF	-1.28183	-1.87827	-3.54949	0.0671776	0.0170047	0.00484938
lpg2422	lem25	2734839	2737097	-	hypothetical protein	1.41038	2.47297	1.82007	0.106544	0.0492644	0.124421
lpg2425		2741059	2741862	-	ORF	1.11847	1.51167	-1.17329	0.0237076	0.0214584	0.0846196
lpg2427	mdcB	2743785	2744993	+	acetyl coenzyme A carboxylase, carboxyltransferase subunit beta (malonate decarboxylase beta subunit)	-1.88388	-2.35543	-3.11677	0.00333675	0.00949223	0.0388514
lpg2430	mdcB	2746308	2747147	+	2-(5-triphosphoribosyl)-3'-dephosphocoenzyme A synthase CitG (modifier of citrate lyase)"	-0.0151076	-0.828337	-3.3097	0.44407	0.0157745	0.01873
lpg2432	phoA	2748442	2749098	+	alkaline phosphatase	2.81847	1.48296	1.10129	0.000622398	0.0795065	0.329731
lpg2433	ceg30	2749238	2750995	+	ORF	1.71755	2.9355	0.280918	0.000183897	0.000587155	0.477307
lpg2436		2752866	2753243	+	small ORF (126aa)	-0.518583	-1.23578	-3.67747	0.206007	0.010904	0.0173068
lpg2437		2753317	2753502	+	small ORF (62aa)	0.437355	0.298552	-2.00875	0.074482	0.121289	0.0345725
lpg2438		2753608	2754795	-	florfenicol efflux pump (multidrug resistance transporter, drug resistance transporter, Bcr/CflA family protein)	-0.463967	-0.767589	-3.38763	0.230676	0.129475	0.021201
lpg2439		2755065	2755613	-	NADPH-dependent FMN reductase domain protein (chromate reductase)	1.40014	1.46895	-1.99998	0.00645372	0.00642761	0.072399
lpg2441		2756759	2757229	+	DNA binding protein (3-demethylubiquinone-9 3-methyltransferase)	1.78843	0.286501	0.388843	0.0499745	0.17047	0.435877
lpg2444		2758654	2759265	-	ORF	0.11623	0.327398	-2.62886	0.41984	0.216993	0.00396956
lpg2445		2759412	2759894	+	161aa ORF (serpentine receptor Sre?)	0.214557	1.22327	-1.97721	0.0753178	0.0181324	0.0119299
lpg2448						1.55681	1.95923	-0.921046	0.0221676	0.00258032	0.0757573
lpg2450		2762115	2762840	+	integral membrane protein (zinc uptake?)	-0.227909	-1.32444	-4.84165	0.290704	0.0184053	0.000159698
lpg2451		2762925	2763890	-	putative N-hydroxyarylamine O-acetyltransferase	0.0789764	-0.138441	-3.22449	0.418833	0.445542	0.0076297
lpg2452	legA14	2764052	2766814	-	hypothetical protein	0.550268	0.615345	-1.69016	0.112201	0.15467	0.0370653
lpg2453		2767583	2768029	-	small ORF (149aa)	-0.544675	-2.15165	-3.69533	0.22785	0.0190909	0.00575132
lpg2454		2768334	2768777	+	acetyltransferase, GNAT family, ElaA-like protein	-1.60098	-2.47648	-4.91173	0.0283206	0.0145656	0.0055334
lpg2455		2769090	2769716	+	ORF	-0.870249	-1.21735	-3.07886	0.0390724	0.0211385	0.0091997
lpg2456	legA15	2769925	2771337	+	ORF	-0.458742	0.361783	-1.43891	0.289062	0.153219	0.0466866
lpg2457		2771355	2771762	-	two component response regulator (response regulator receiver)	0.27367	2.16609	1.34557	0.258833	0.000544364	0.00452055
lpg2459		2773096	2773653	-	guanylate cyclase	2.4754	3.85894	1.41866	0.0112333	0.00187655	0.344949
lpg2460		2773876	2774256	-	hypothetical	0.929073	1.05839	-0.740878	0.111147	0.000110846	0.00280789
lpg2466	vhtD	2780892	2781368	-	hydrogenase expression/formation protein (F420-nonreducing hydrogenase II)	-0.682025	-1.67768	-2.69741	0.0358804	0.00527538	0.0327979
lpg2468		2782653	2783435	-	sulfhydrogenase delta subunit (cytochrome c3 hydrogenase delta subunit)	-0.0764101	-0.274217	-1.78563	0.398777	0.135806	0.016583
lpg2470		2784294	2785502	-	cytochrome c3 hydrogenase alpha (or beta) chain (sulfhydrogenase)	1.8788	1.59292	1.81333	0.0038758	0.00136935	0.209068
lpg2471	hypE	2785469	2786524	-	hydrogenase expression/formation protein HypE	3.33051	2.84679	2.94686	0.0559178	0.00961472	0.335683
lpg2472	hypD	2786524	2787627	-	hydrogenase expression/formation protein HypD	-0.552245	-1.31444	-2.57496	0.0107275	0.0242434	0.0180637
lpg2475	hypB	2790105	2790860	-	hydrogenase expression/formation protein (hydrogenase nickel incorporation protein HypB)	-1.8885	-1.41312	-3.49497	0.0375612	0.0107244	0.0400998
lpg2477		2791216	2791980	-	high affinity nickel transport protein	-0.737596	-1.69059	-5.02666	0.0158826	0.00228017	0.000707804
lpg2478		2791964	2792992	+	glycosyltransferase, group 2 family protein (glycan biosynthesis)	-0.625176	-0.544006	-2.50253	0.37816	0.0874454	0.0490574
lpg2479		2792961	2793365	+	membrane protein?	0.0896937	-1.1399	-2.77129	0.307586	0.0652056	0.0314526
lpg2480		2793348	2794157	-	cellobiose phosphorylase?	0.264734	-0.28935	-3.50333	0.174231	0.483214	0.00854157
lpg2481		2794327	2795226	-	integral membrane protein (permease) (amino acid metabolite efflux) (efflux pump for cysteine biosynthetic pathway)	0.355171	0.384849	-2.96598	0.14297	0.0626447	0.00458512
lpg2483		2796855	2797409	-	hypothetical	0.242731	0.379253	-1.06877	0.0758786	0.0652305	0.0254066
lpg2485		2798044	2799756	+	TPR domain protein (glycosyltransferase) (O-linked N-acetylglucosamine transferase (includes separate: 3-demethylubiquinone-9 3-methyltransferase)	-0.160431	1.1051	0.123657	0.463182	0.00587874	0.490322
lpg2486		2800080	2801465	-	phosphomannomutase	-0.371171	-1.234	-2.40672	0.183162	0.0337355	0.00100457
lpg2487	dut	2801469	2801936	-	deoxyuridinetriphosphatase (deoxyuridine 5'-triphosphate nucleotidohydrolase)	-2.57189	-3.66653	-5.62956	0.00609782	0.00976976	0.00442223
lpg2489		2803224	2803904	+	DNA repair protein RadC	0.291703	1.01542	-0.0767179	0.0986095	0.0140933	0.349055
lpg2491		2808269	2808829	-	conserved hypothetical protein	2.38301	2.82722	2.94285	0.0101924	0.0112881	0.0257914
lpg2492		2809091	2810074	+	alcohol dehydrogenase	1.94095	2.66453	2.64318	0.0707013	0.0247391	0.0874865
lpg2493		2810340	2810831	+	small heat shock protein HspC2 (molecular chaperone)	1.22516	1.9742	3.47631	0.200313	0.314341	0.00868004
lpg2494		2811202	2811891	+	conserved hypothetical protein	-0.460289	2.13561	1.16073	0.157972	0.013655	0.0687205
lpg2495	hss	2811948	2813363	-	homospermidine synthase	0.582055	2.23334	1.3307	0.0882133	0.0154396	0.0614328
lpg2496		2813566	2814087	+	RNA methyltransferase TrmH family, group 2 (rRNA methylase) (tRNA/rRNA methyltransferase)	-0.625573	-0.0654632	-2.71108	0.00498129	0.416908	0.00228286
lpg2498		2815381	2816310	+	ORF	-1.23916	-2.33929	-3.4183	0.0105206	0.0026828	0.0071862
lpg2499		2816981	2817550	+	lysine decarboxylase	-1.12392	-1.4688	-2.67669	0.00628595	0.00422939	0.0213923
lpg2500		2817593	2818327	+	carbonic anhydrase Mig5	-1.1929	-1.51137	-3.01208	0.0658999	0.00105705	0.00614351
lpg2501		2818415	2819644	+	multidrug resistance protein D (permease of the major facilitator superfamily) (bicyclomycin resistance protein)	-2.08263	-2.8339	-4.86815	0.0264332	0.0105596	0.00997527
lpg2502		2819647	2819892	-	small ORF (82aa)	-0.136697	-1.32575	-2.70284	0.334952	0.0555637	0.043297
lpg2504	ceg32	2820928	2823753	+	ORF	0.626713	2.47862	1.50666	0.181627	0.0114465	0.17458
lpg2505		2823758	2824642	+	ORF	-0.0435233	0.0937449	-3.21476	0.293948	0.437959	0.00472241
lpg2506		2825042	2826301	+	sensor histidine kinase/response regulator LuxN	-0.762971	-1.85652	-2.91425	0.102729	0.0178464	0.0438054
lpg2507		2826355	2827047	-	ORF	-2.27609	-2.04774	-3.99553	0.0471718	0.0346182	0.0484506
lpg2508	sdjA	2827449	2829869	-	ORF	-0.277968	-1.0978	-1.1932	0.107282	0.0203702	0.108172
lpg2509		2829943	2831133	-	SdeD	0.601319	-0.814969	-3.2278	0.113538	0.10803	0.0152161
lpg2510		2831384	2834107	+	SdcA	0.968936	2.30125	0.625124	0.0151613	0.00377681	0.14279
lpg2512		2837383	2840532	-	RND multidrug efflux transporter MexF (cation efflux) (AcrB/AcrD/AcrF family protein)	-0.908306	-3.23994	-5.37617	0.00718447	0.000579935	0.0114505
lpg2513		2840595	2841758	-	RND multidrug efflux membrane fusion protein	-2.53451	-3.24324	-4.12761	0.0176099	0.0176974	0.106549
lpg2516		2843868	2845130	-	major facilitator family transporter (sugar transport, multidrug efflux)	-0.58627	-0.470193	-1.96551	0.0537422	0.0857371	0.0026632
lpg2517		2845298	2845768	+	transcriptional regulator (AsnC family)	0.512321	0.403894	-1.82454	0.0352982	0.272344	0.0215563
lpg2519		2846499	2847056	+	ORF	-1.89448	-2.63644	-2.04478	0.00468782	6.48124e-05	0.0799076
lpg2520		2847155	2847520	-	small ORF (122aa)	0.818729	3.04302	3.30035	0.0372677	0.00254422	0.0061897
lpg2521		2847611	2847787	+	transmembrane protein	1.19122	2.68632	2.02055	0.0601639	0.00557559	0.00286252
lpg2523	lem26	2849475	2851811	+	ORF	0.312708	0.679583	-1.92973	0.18188	0.147704	0.0125148
lpg2524		2852006	2852866	+	transcriptional regulator, LuxR family	0.925276	1.51868	1.72646	0.0433113	0.0100716	0.0247304
lpg2525		2852975	2854306	+	ORF	-0.726013	-0.947303	-1.60409	0.0944011	0.0643315	0.0120269
lpg2526		2854593	2855957	-	ORF	1.27807	1.07905	1.01634	0.0138804	0.0152595	0.148034
lpg2529	lem27	2859814	2861529	-	ORF	-0.332553	-0.70312	-2.60861	0.195427	0.111889	0.00987686
lpg2530	aroF	2862296	2863336	+	3-deoxy-D-arabino-heptulosonate 7-phosphate (DAHP) synthase (2-dehydro-3-deoxy-phosphoheptonate aldolase)	1.44023	1.68732	0.190359	0.00207244	0.00251683	0.290279
lpg2531		2863336	2863917	+	chorismate mutase/prephenate dehydratase (P-protein)	1.49825	2.50304	0.240507	0.01315	0.00993508	0.49152
lpg2533	tehB	2865682	2866575	+	tellurite resistance protein (hemagglutinin)	0.092085	-0.141749	-1.51862	0.337723	0.42342	0.0139755
lpg2534		2866614	2867042	-	hypothetical (iron regulator, rhizobial) (transcriptional regulator?) COG1959 rrf2	2.73364	0.647876	0.501792	0.012923	0.255654	0.223353
lpg2536		2867493	2868446	+	ferredoxin reductase (NAD(P)H-flavin reductase) (iron-sulfur cluster binding protein) (2-hydroxybenzoate 5-hydroxylate reductase)	1.77986	1.14294	0.9195	0.0162913	0.00351491	0.286653
lpg2537		2868674	2869690	+	5-carboxyvanillate decarboxylase (2-amino-3-carboxylmuconate-6-semialdehyde decarboxylase)	1.28681	3.61997	1.42539	0.0753994	0.00828847	0.0121466
lpg2540	mscL	2872436	2872816	-	large conductance mechanosensitive channel	0.77641	0.470356	-3.54334	0.0112176	0.0640533	0.000775586
lpg2541		2872934	2873764	-	ORF	1.62968	1.44634	1.25411	0.0377005	0.0210524	0.416295
lpg2542		2874053	2874541	-	small ORF (163aa)	-0.813786	-1.7785	-5.06125	0.00524786	0.0036411	0.00247348
lpg2543		2874611	2875273	-	ORF	2.07415	1.93744	-0.17959	0.0239334	0.0280312	0.3054
lpg2544	mltA	2875791	2877161	+	membrane-bound lytic murein transglycosylase A	0.180462	-0.137226	-1.61525	0.21259	0.485339	0.0255054
lpg2548		2880541	2881452	-	transmembrane protein (transporter, drug metabolite exporter family?)	-1.78352	-2.92206	-5.53408	0.014373	0.0164302	0.0075315
lpg2552		2884140	2885804	-	ORF	-0.328805	-2.26231	-2.91608	0.167908	0.000517673	0.00111218
lpg2553	uhpC	2885982	2887346	+	hexosephosphate transport (sugar phosphate sensor protein UhpC, sugar phosphate permease, regulatory protein)	-0.908375	-2.85525	-2.10199	0.113095	0.0129665	0.00920319
lpg2554		2887612	2888091	+	rare lipoprotein A	-1.43816	-2.3558	-2.89994	0.0175861	0.000363613	0.0272815
lpg2555		2888574	2889425	-	ORF	-0.0126718	-0.211175	-2.16986	0.158313	0.0405899	0.0431901
lpg2556	legK3	2890013	2891398	+	putative protein kinase	0.393196	-0.934861	-3.04475	0.0342559	0.0418857	0.0017194
lpg2557	lpnR1	2891429	2892154	-	protein product; similar to probable transcriptional regulator	0.288961	0.183906	-1.85098	0.0495231	0.0219414	0.0472854
lpg2558		2892417	2892842	+	integrase of prophage CP-933C	-0.729612	-0.185972	-1.86268	0.0698898	0.291699	0.0167608
lpg2560		2894492	2895076	-	unknown protein	1.03539	1.9091	1.61258	0.202883	0.0744463	0.0174444
lpg2561		2895248	2895847	-	hypothetical protein	0.322164	2.51355	-0.853547	0.169444	0.00415312	0.0138679
lpg2562		2896089	2896763	-	phage repressor	1.27553	1.16474	-0.290672	0.0342574	0.00890798	0.40556
lpg2563		2896977	2897180	+	prophage regulatory protein?	1.22371	2.67647	1.88372	0.0462124	0.0682491	0.0551026
lpg2564		2897221	2897616	+	LvrA	-0.281483	-0.755065	-2.55553	0.0442318	0.065814	0.0163977
lpg2565		2898333	2898596	+	transposase ORF-A (IS-type)	1.57075	1.51898	0.230592	0.142665	0.0413676	0.486288
lpg2566		2898596	2899438	+	ISxcC1 transposase	1.14924	1.71449	-1.11195	0.015354	0.0231944	0.0303099
lpg2568		2900258	2901337	-	hypothetical	-0.419818	-1.43229	-1.07039	0.278344	0.0298939	0.0580942
lpg2569		2901562	2901966	-	ORF transcription regulator? fatty acid phospholipid synthesis protein?	-0.186326	-0.771932	-2.44708	0.36764	0.0872779	0.0288965
lpg2571		2902492	2903049	-	ORF	0.533369	1.27608	-1.45043	0.0746097	0.00510366	0.0465425
lpg2572		2903104	2903835	-	ORF	-1.53652	-2.17039	-4.46916	0.00630884	0.00412988	0.0107098
lpg2573		2903860	2904405	-	transposase (resolvase, DNA invertase) (resolvase/integrase)	-1.52173	-1.37328	-2.78519	0.0117026	0.00372197	0.0868037
lpg2574		2904638	2904871	-	conserved hypothetical protein	0.769447	2.01044	-0.246394	0.0450296	0.0118364	0.26008
lpg2575		2905000	2905076	-	tRNA-Pro	-2.35685	-3.38981	-4.50937	0.00298335	0.00519529	0.00619151
lpg2576		2905193	2905567	-	uroporphyrin-III C-methyltransferase?	-0.380762	-0.116555	-1.5314	0.314252	0.279815	0.0134321
lpg2577		2905866	2906621	-	ORF	-0.460361	-0.662073	-3.30501	0.0185034	0.011841	0.00646926
lpg2578		2906720	2906971	-	hypothetical? (84aa ORF)	-0.223632	2.38421	0.762149	0.220915	0.0318077	0.0136591
lpg2579		2907217	2907627	-	small ORF (137aa)	-1.7725	-1.44149	-2.10684	0.0592281	0.0662977	0.0261999
lpg2580	gcdH	2907825	2908979	-	glutaryl CoA dehydrogenase	0.0892033	-0.546365	-1.23418	0.0304827	0.073026	0.0377232
lpg2583		2912523	2912858	+	flagellar protein FlhB	0.989833	1.96233	1.13937	0.478269	0.0179733	0.184945
lpg2588		2919927	2921081	-	acid sphingomyelinase-like phosphodiesterase	0.281769	-0.704822	-1.67886	0.303556	0.00282096	0.0472972
lpg2589	dacB	2921873	2923663	-	D-alanyl-D-alanine carboxypeptidase, fraction B; penicillin binding protein 4	0.877737	-0.676528	-2.94589	0.0459437	0.41214	0.0207964
lpg2590	spoOJ	2923758	2924546	-	chromosome partitioning protein ParB (Spo0J)	1.09803	0.541326	-0.0336756	0.0186791	0.173072	0.30908
lpg2591	ceg33	2924666	2925160	-	small ORF (165aa)	3.34549	4.83007	1.00074	0.00330418	0.00586387	0.449611
lpg2592		2925336	2926082	-	conserved hypothetical protein	-0.867667	-1.50531	-3.61527	0.00471641	0.00197614	0.00615497
lpg2593		2926082	2927362	-	rRNA methyltransferase (SUN protein)	-0.0106908	-1.54514	-2.38333	0.136301	0.00737474	0.0394227
lpg2594	fmt	2927362	2928303	-	methionyl tRNA formyltransferase	-1.68937	-2.62091	-3.38741	0.00752424	0.00809345	0.00794445
lpg2595	def	2928303	2928812	-	peptide deformylase (polypeptide deformylase)	-1.22185	-1.20196	-3.42984	0.0859433	0.116084	0.0148148
lpg2596		2928906	2929940	+	signal peptide protein (LysM domain protein)	0.582211	0.204401	-3.63513	0.0609099	0.26494	0.00319523
lpg2597		2929940	2931022	+	DNA processing enzyme DprA (SMF family) (Rossman fold nucleotide binding protein)	-1.02558	-1.1694	-3.08624	0.039952	0.0024928	0.00961223
lpg2600		2933915	2935885	-	acyltransferase (O-antigen acetylase, lipopolysaccharide biosynthesis, putative membrane-located cell surface saccharide saccharide acetylase protein)	-2.34439	-4.11312	-5.75533	0.00965109	0.00147955	0.0107179
lpg2601		2936024	2936461	-	conserved hypothetical protein	0.377605	-0.334475	-2.53564	0.416103	0.0486549	0.00546677
lpg2602		2936592	2937011	+	conserved domain protein	0.0996725	-1.11565	-2.59675	0.344952	0.00450286	0.00581874
lpg2605		2939493	2939906	-	conserved hypothetical protein	1.27629	0.207316	-2.53846	0.0361777	0.154452	0.016356
lpg2606		2940024	2940887	-	glutamine amidotransferase	-0.678004	-0.318937	-4.30528	0.13205	0.275895	0.0207277
lpg2607	pepO	2941029	2943062	-	metallopeptidase PepO, peptidase, M13 family (endothelin converting enzyme)	0.460492	1.52585	0.606755	0.172644	0.000763342	0.159787
lpg2608	lpxC	2943209	2944120	-	UDP-3-O-acyl-N-acetylglucosamine deacetylase	-1.37379	-1.56998	-4.08603	0.0396701	0.0495227	0.000105999
lpg2610	ftsA	2945762	2947021	-	cell division protein FtsA	-0.662395	-1.1176	-2.93271	0.00794131	0.0311439	0.00348713
lpg2611	ftsQ	2947000	2947716	-	cell division protein FtsQ	-1.18132	-1.27679	-4.4252	0.0138388	0.0262761	0.000584201
lpg2612	ddlA	2947735	2948838	-	D-alanine-D-alanine ligase A (DdlA)	-2.17513	-1.77517	-3.05821	0.0157545	0.00246588	0.0398361
lpg2613	murB	2948813	2949748	-	UDP-N-acetylenolpyruvoylglucosamine reductase	-0.824398	-0.443498	-2.83093	0.0386975	0.108698	0.00335726
lpg2615	ftsW	2951167	2952348	-	cell division protein FtsW	-0.423811	-2.3352	-5.58781	0.193121	0.00905016	0.00739216
lpg2616	murD	2952348	2953688	-	UDP-N-muramoylalanine-D-glutamate ligase	-0.297074	-0.755029	-3.13035	0.156591	0.00679684	0.0310306
lpg2617	mraY	2953705	2954820	-	phospho-N-acetylmuramoyl-pentapeptide transferase	-0.78282	-2.16755	-4.36849	0.0914071	0.00191578	0.00106145
lpg2618	murF	2954905	2956287	-	UDP-N-acetylmuramoylalanyl-D-glutamyl-2, 6-diaminopimelate-D-alanyl-D-alanyl ligase (D-alanine:D-alanine adding enzyme)	-2.55598	-2.99395	-4.27351	0.0117348	0.0247442	0.00352901
lpg2619		2956483	2957259	-	cell division protein ZipA	-0.829311	-2.07881	-2.90177	0.137258	0.0140253	0.00179258
lpg2622		2961718	2962776	-	hypothetical protein	-0.180699	0.133629	-3.48165	0.154371	0.48578	0.00925127
lpg2623		2963086	2963895	+	transmembrane protein	-0.146748	-0.395521	-1.39827	0.485313	0.0652208	0.00737496
lpg2626		2967797	2968066	-	ORF	1.35975	2.77898	-0.217689	0.0527542	0.048625	0.285307
lpg2628		2969398	2970147	-	membrane protein	-0.631714	-1.31173	-2.17327	0.186235	0.0441718	0.0735546
lpg2629		2970150	2971217	-	permease	-0.448564	-2.25454	-2.64957	0.0695803	0.0310596	0.0143816
lpg2633		2974504	2974818	-	hypothetical protein	0.431606	-0.160779	-1.35022	0.165828	0.164578	0.0206428
lpg2635	mviN	2976213	2977781	-	integral membrane protein (putative virulence factor) MviN, role in motility?	-1.08954	-2.20032	-4.71606	0.0638286	0.0150809	0.0131231
lpg2636	rpsT	2978139	2978402	+	30S ribosomal protein S20	-3.86399	-4.4314	-6.91744	0.000763188	0.00312902	0.0270023
lpg2637		2978469	2979677	-	ORF	-1.67199	-0.422608	-1.79553	0.0127967	0.0658659	0.128832
lpg2638		2980032	2981411	-	ORF	1.95826	0.765107	-0.493527	0.0144913	0.0795205	0.248781
lpg2640	enhB	2985450	2986013	-	enhanced entry protein EnhB	0.362135	2.39823	0.781628	0.0672473	0.000712622	0.0559491
lpg2641	enhA	2986013	2986732	-	enhanced entry protein EnhA	2.56803	3.75074	1.95558	0.000926855	0.0237138	0.241698
lpg2642		2986905	2989409	+	sensory box/GGDEF family protein	0.391404	1.6635	-0.643545	0.488659	0.00293567	0.129157
lpg2646	letA	2993756	2994430	-	response regulator GacA (global activator)/transcription activator	-4.0243	-3.5739	-5.4605	0.00578381	0.00553082	0.0365181
lpg2647	phhA	2994540	2995382	-	phenylalanine-4-hydroxylase (PAH) (Phe-4-monooxygenase)	-0.640606	0.439705	-2.84619	0.112884	0.370338	0.00379106
lpg2648	cinA	2995794	2996888	+	competence damage inducible protein CinA (predicted nucleotide-utilizing enzyme related to molybdopterin-biosynthesis enzyme MoeA)	-0.438145	0.403592	-1.34057	0.306707	0.0415788	0.00587941
lpg2650	rpmA	2998093	2998368	-	50S ribosomal protein L27	-0.376648	-0.177832	-2.65526	0.399529	0.222435	0.0110237
lpg2651	rplU	2998384	2998692	-	50S ribosomal protein L21	-4.0631	-4.5028	-4.51675	0.00256982	7.60381e-05	0.0626524
lpg2652		2998935	2999591	+	50S ribosomal protein L25, ribosomal 5S rRNA E-loop binding protein	-1.88332	-1.97024	-2.95262	0.042494	0.0231965	0.0431702
lpg2654		3000301	3001389	+	GTP binding protein	-1.29791	-1.37356	-1.31498	0.193639	0.0460414	0.0517128
lpg2656		3003002	3003967	+	octaprenyl diphosphate synthase IspB (polyprenyl synthetase)	-3.85638	-5.48473	-5.96574	0.000212688	0.000732151	0.036111
lpg2657	feoB	3004196	3006448	-	ferrous iron transporter B	-0.758452	-3.0999	-5.23477	0.0322433	0.00279646	0.00165294
lpg2658	feoA	3006448	3006672	-	ferrous iron transporter A	-2.5605	-2.79996	-4.47005	0.000250901	0.000120316	0.0308573
lpg2659		3006764	3007852	-	ATPase N2B (nucleotide (GTP) binding protein), COG1485	-0.53105	-1.06046	-2.88649	0.112536	0.00724673	0.0168098
lpg2660		3007843	3008502	-	transmembrane protein (esterase/lipase/thioesterase family active site?) (alpha/beta hydrolase?)	-1.48052	-1.1502	-6.03386	0.00687851	0.0184813	0.00243552
lpg2661	panB	3008661	3009524	+	3-methyl-2-oxobutanoate hydroxymethyltransferase (ketopantoate hydroxymethyltransferase)	-1.28261	-1.27728	-2.27681	0.0128229	0.022056	0.0606773
lpg2662	panC	3009539	3010294	+	pantoate-beta-alanine ligase (pantothenate synthetase)	-0.361824	-0.790533	-1.80472	0.294126	0.153358	0.033745
lpg2666		3013221	3014099	+	probable hydrolase	0.257615	1.4893	0.345926	0.0521772	0.017277	0.329555
lpg2667	rpoH	3014239	3015114	-	RNA polymerase sigma-32 factor (sigma factor RpoH)	-0.681943	-0.635993	-2.08702	0.00785185	0.0480902	0.00549733
lpg2668	ftsX	3015390	3016316	-	cell division ATP transporter (permease protein) FtsX	0.170182	-0.75456	-1.64569	0.245899	0.0779124	0.0234404
lpg2672		3019399	3020700	+	zinc protease (peptidase, M16 family)	0.559173	-0.34071	-1.87109	0.025776	0.10028	0.0433446
lpg2673		3020700	3021242	+	N6-adenine specific methylase (DNA methylase)	-1.61607	-1.89496	-3.30958	0.0210759	0.00414101	0.0243309
lpg2674	dotD	3021320	3021808	+	DotD (TraH)	-0.988992	-1.45698	-3.67414	0.0173771	0.0479748	0.0104611
lpg2675	dotC	3021792	3022700	+	DotC (TraI)	-1.40408	-2.28589	-4.71751	0.00946813	0.00177419	0.0161012
lpg2677		3023919	3025643	+	5'-nucleotidase	-0.74048	-1.88437	-1.45839	0.0152182	0.0577098	0.0499352
lpg2678		3025691	3026485	-	similar to unknown proteins	-1.15675	-2.48925	-4.22392	0.0264609	0.00265844	0.0183164
lpg2679		3026518	3027459	-	D-isomer specific 2-hydroxyacid dehydrogenase (glycerate dehydrogenase)	1.27301	1.34206	-1.56008	0.0146184	0.00820241	0.0717651
lpg2681		3028993	3029877	+	4-hydroxy-2-oxovalerate aldolase (aldolase/synthase)	1.51297	3.11922	1.16193	0.0512314	0.0145187	0.17596
lpg2683		3030713	3032557	+	DlpA protein (isocitrate/3-isopropylmalate dehydrogenase) TWO ORFS combined	1.79002	2.57979	-0.557918	0.0116352	0.00156327	0.224486
lpg2686	dotA	3034436	3037579	-	DotA	0.111645	0.40287	-1.35384	0.459252	0.24656	0.0017693
lpg2687	icmV	3037579	3038031	-	IcmV	1.00436	1.03266	-1.89203	0.00518299	0.0694558	0.0331847
lpg2688	icmW	3038144	3038596	+	IcmW	-0.676023	-0.748063	-3.09261	0.0319351	0.0517156	0.0014605
lpg2689	icmX	3038599	3039996	+	IcmX ((IcmY))	-0.417931	-0.83926	-1.41088	0.0446066	0.0571839	0.0280935
lpg2690	lphB	3040009	3041637	-	LphB	-0.787625	-1.05957	-5.52298	0.0578159	0.00460898	0.000595336
lpg2691		3041997	3044537	+	cation transporting ATPase PacS (heavy-metal transporting P-type ATPase)	-0.0564808	0.844863	-1.70915	0.215455	0.00090098	0.0328621
lpg2692		3044791	3045318	+	ORF	-2.30708	-2.92331	-3.84944	0.00202086	0.00581385	0.0466116
lpg2694		3046321	3047175	-	hypothetical (SnoK?) (eukaryotic proteins (PhyH (bacterial dehydrogenase); Lrrc8 (biosynthesis of mitomycin antibiotics/polyketide fumonisin))	0.431028	2.46052	1.0515	0.322423	0.00932496
lpg2699		3052596	3053075	-	COG0802 ATPase or kinase	0.0956052	-1.29628	-4.73976	0.435399	0.014008	0.00147486
lpg2700		3053204	3054682	-	sugar kinase	-0.504726	-1.83191	-3.62328	0.00286194	0.0150157	0.00981991
lpg2701	sspB	3054813	3055205	-	stringent starvation protein B COG2969	-2.33472	-3.59469	-4.49326	0.00502558	0.00136494	0.0227122
lpg2702	sspA	3055211	3055828	-	stringent starvation protein A (transcription activator)	-2.01232	-2.73758	-3.97264	0.0077436	0.0030226	0.00382903
lpg2703		3056082	3056819	-	ubiquinol-cytochrome c reductase, cytochrome c1	-0.977702	-2.40149	-5.9547	0.00618312	0.00384422	0.0001029
lpg2704	petB	3056819	3058030	-	ubiquinol-cytochrome c reductase, cytochrome b	-0.324903	-1.66156	-5.08349	0.139607	0.00508183	0.00356593
lpg2705	petA	3058044	3058667	-	ubiquinol-cytochrome c reductase, iron-sulfur subunit (Rieske protein)	-0.438969	-1.46469	-2.54184	0.223217	0.0380219	0.0267814
lpg2706		3058835	3059263	-	30S ribosomal protein S9	0.819836	-1.41633	-4.26625	0.0268604	0.0884334	0.00399244
lpg2707	rplM	3059272	3059727	-	50S ribosomal protein L13	-1.63102	-2.86011	-3.03974	0.0187331	0.0100673	0.0226483
lpg2711	pheS	3063299	3064324	-	phenylalanyl tRNA synthetase, alpha subunit	-1.30896	-2.70921	-3.78305	0.00943034	0.00992014	0.00193946
lpg2712	rplT	3064452	3064808	-	50S ribosomal protein L20	-2.16975	-1.67404	-2.34979	0.0196842	0.0439306	0.1108
lpg2713	infC	3065048	3065434	-	translational initiation factor IF-3	-3.19501	-3.29391	-4.98724	0.0203489	0.00154929	0.0509598
lpg2714	thrS	3065609	3067546	-	threonyl tRNA synthase	-1.33766	-1.9911	-3.08865	0.00143464	0.00572034	0.0438795
lpg2715		3067648	3067722	-	tRNA-Val	-2.08081	-3.43703	-1.95444	0.00162838	0.00377756	0.00158056
lpg2716		3068032	3068316	+	small ORF (95aa) hypothetical	-1.53595	-0.883293	-3.76032	0.00687751	0.00147316	0.0146123
lpg2717		3068642	3069124	+	small ORF (161aa)	-1.1668	-1.48769	-2.16811	0.00965613	0.037741	0.14337
lpg2718	wipA	3069840	3071399	-	ORF	-0.136995	-0.301376	-2.01703	0.41336	0.123044	0.04318
lpg2719		3071680	3072828	+	conserved hypothetical protein	1.00963	1.71212	-1.04969	0.00325319	0.00448784	0.0831336
lpg2720		3072810	3073838	+	hypothetical protein	1.50327	1.97454	0.870985	0.0522861	0.00218485	0.114601
lpg2723		3076024	3076320	-	transcriptional regulator (ArsR family)	3.63497	1.18132	-1.75035	2.56393e-05	0.0148812	0.0981908
lpg2725		3077034	3077660	+	inner membrane protein	-2.06607	-2.95941	-5.34795	0.00985127	0.00138109	0.0273281
lpg2726	ppiB	3077874	3078365	-	peptidylprolyl cis-trans isomerase B (cyclophilin-type) Lcy	-1.17639	-1.79426	-3.95376	0.0288801	0.00227194	0.0355987
lpg2727	tgt	3078395	3079558	-	queuine/archaeosine tRNA-ribosyltransferase (tRNA-guanine transglycosylase)	-1.09107	-0.588529	-0.972266	0.0148473	0.184368	0.00655128
lpg2728		3079543	3079710	-	ORF	-1.20877	-2.16718	-6.22263	0.0232148	0.0263516	0.00405152
lpg2731		3080710	3081957	+	aminotransferase class II (8-amino-7-oxononanoate synthetase) (glycine C-acetyltransferase) (KAPA synthase)	0.357622	0.477344	-1.08054	0.0532723	0.410732	0.0333035
lpg2732		3082045	3083067	-	(two component) response regulator	0.188185	0.417066	-2.41338	0.229325	0.0162549	0.00191594
lpg2733		3083349	3083909	+	hypothetical (transmembrane protein)	2.69954	3.85918	0.759261	0.00139052	0.00527183	0.436747
lpg2734		3084003	3085289	-	sensor protein LuxN (transmembrane sensor histidine kinase/transcription response regulator) (sensory kinase in two component regulator)	1.23384	1.88888	-0.63872	0.000190097	0.0215506	0.0221121
lpg2735		3085645	3086607	+	porphobilinogen deaminase (hydroxymethylbilane synthesis)	0.0906707	1.15611	-1.16511	0.370017	0.0204611	0.0884729
lpg2738	hemY	3088490	3089674	+	protoheme IX synthesis HemY	-0.222334	-1.25227	-2.45569	0.199817	0.0042858	0.00108362
lpg2739		3089816	3090736	-	cation efflux system protein (cobalt zinc cadmium resistance protein CzcD)	-0.322412	-1.06208	-3.68892	0.0173868	0.00156811	0.000444069
lpg2741	orn	3091388	3091948	-	oligoribonuclease	-1.28742	-0.151683	-2.04909	0.0200162	0.428301	0.0863578
lpg2742		3091941	3093212	-	tRNA nucleotidyltransferase	-0.445062	0.0634646	-1.58483	0.20297	0.0093218	0.0228038
lpg2747						0.170739	0.890935	1.64165	0.242328	0.0193509	0.00619567
lpg2749						-0.984356	-0.119462	1.2287	0.0320722	0.355078	0.0359369
lpg2750						-0.880803	-0.248914	1.76567	0.0891375	0.181235	0.0136008
lpg2751						-0.578669	0.291818	1.30091	0.0766538	0.0320589	0.0424898
lpg2752		3101010	3101086	-	tRNA-Ile	-1.52207	-1.25623	-0.0284557	0.00594864	0.0245125	0.277836
lpg2753		3101228	3102702	-	16S rRNA	0.560091	0.519554	1.49486	0.188888	0.0183578	0.0123414
lpg2754	dnaZX	3103406	3105073	+	DNA polymerase III subunits gamma and tau	-1.44334	-0.69351	-0.173648	0.0454067	0.0305931	0.292919
lpg2756	recR	3105451	3106047	+	recombinational DNA repair protein RecR	-1.31189	-1.06935	-1.14964	0.0556222	0.0248357	0.215101
lpg2757		3106043	3106900	+	hypothetical protein	-1.39825	-1.29528	-2.08009	0.0467249	0.0261459	0.000152269
lpg2758		3106900	3108894	+	hypothetical protein	-0.092725	0.518739	-2.00754	0.443141	0.0577774	0.0210505
lpg2760		3110820	3111545	+	DNA-binding response regulator (two component response regulator)	1.07047	1.716	-0.777905	0.0367891	0.00580281	0.0970213
lpg2762		3112693	3113406	-	ORF	-0.361173	0.080584	-1.71682	0.477388	0.346969	0.0447246
lpg2763		3113649	3114911	-	Mg2+ and Co2+ transporter CorB, hemolysin	-0.256334	-1.02377	-2.85321	0.341211	0.00358653	0.0420407
lpg2764	ppa	3115064	3115597	-	inorganic pyrophosphatase	-1.7742	-2.03809	-3.64688	0.00478799	0.00692201	0.0467179
lpg2765	hit	3115727	3116065	+	HIT family hydrolase (e.g., diadenosine tetraphosphate hydrolase) (histidine triad nucleotide binding protein, PKC inhibitor 1)	1.25791	1.67604	-1.05796	0.000759273	0.00238642	0.0418134
lpg2766	folE2	3116053	3116616	+	GTP cyclohydrolase I	-0.248586	-0.57263	-1.97461	0.13285	0.0127011	0.00383173
lpg2767		3116681	3117769	-	L-sorbosone dehydrogenase (membrane bound dehydrogenase oxidoreductase protein)	-0.134236	0.00459239	-4.18454	0.0724672	0.239246	0.00108055
lpg2768	PNP	3117907	3120093	-	polyribonucleotide nucleotidyltransferase (polynucleotide phosphorylase)	0.00667904	-1.54684	-1.64461	0.460123	0.0175321	0.00364154
lpg2769	rpsO	3120211	3120483	-	30S ribosomal protein S15 (S15/S13E)	1.16043	-2.92499	-4.49752	0.00647407	0.0104826	0.0102493
lpg2770		3120634	3121557	-	tRNA pseudouridine synthase B	-0.244663	-0.760417	-2.38899	0.273047	0.0391408	0.0316507
lpg2771	rbfA	3121532	3121900	-	ribosome binding factor A	0.0367533	-3.13786	-3.19495	0.248763	0.00187751	0.000986658
lpg2772	infB	3121907	3124510	-	initiation factor IF2-beta (IF-2 gamma, IF-2 alpha)	-1.14411	-2.58233	-1.91043	0.014814	0.0390073	0.0903263
lpg2773	nusA	3124602	3126077	-	N utilization substance protein A (transcription pausing L factor)	-0.56225	-1.70068	-1.82729	0.0887154	0.00143929	0.0115263
lpg2774		3126092	3126532	-	hypothetical COG 0779	-1.25877	0.555435	-3.91484	0.0103439	0.195104	0.0100689
lpg2775		3126646	3126722	-	tRNA-Met	-2.0232	-3.16681	-2.90796	0.0117484	0.0109513	0.0360841
lpg2776	nuoN	3126791	3128260	-	NADH dehydrogenase I, N subunit	0.495342	-1.94615	-3.60992	0.0242571	0.0148659	0.00562791
lpg2777	nuoM	3128287	3129789	-	NADH dehydrogenase I, M subunit	-0.801653	-3.05154	-5.03983	0.0931647	0.00893951	0.00258107
lpg2778	nuoL	3129808	3131778	-	NADH dehydrogenase I, L subunit (NADH-ubiquinone oxidoreductase, chain L)	-0.560341	-3.00518	-4.8316	0.0599912	0.00180725	0.000280162
lpg2779	nuoK	3131786	3132088	-	NADH dehydrogenase I, K subunit (NADH-ubiquinone oxidoreductase, chain K)	-0.995047	-2.77915	-6.14677	0.0102671	0.000890463	0.00120058
lpg2780	nuoJ+G563	3132109	3132765	-	NADH dehydrogenase I, J subunit (NADH-ubiquinone/plastoquinone oxidoreductase chain 6)	-0.7663	-2.29021	-3.46642	0.0294811	0.00223453	0.00212272
lpg2781	nuoI	3132780	3133277	-	NADH dehydrogenase I, I subunit (NADH-ubiquinone oxidoreductase, NQ09 subunit)	-1.00425	-2.82482	-4.15924	0.027849	0.00456374	0.00233858
lpg2782	nuoH	3133299	3134318	-	NADH dehydrogenase I, H subunit (NADH-ubiquinone oxidoreductase, chain H)	-1.72313	-3.70682	-6.65972	0.045311	0.00223434	0.00575195
lpg2783	nuoG	3134334	3136682	-	NADH dehydrogenase I, G subunit (ferredoxin:prokaryotic molybdopterin oxidoreductase) (NADH-ubiquinone oxidoreductase, 75 kDa subunit)	-0.551872	-2.0635	-2.28691	0.182667	0.00503061	0.00500831
lpg2785		3137998	3138498	-	NADH dehydrogenase I, E subunit (ubiquinone) flavoprotein 2, 24 kDa	-0.253684	-1.31445	-2.65595	0.223381	0.0826306	0.0274683
lpg2786	nuoD	3138562	3139827	-	NADH dehydrogenase I, D subunit (NADH-ubiquinone oxidoreductase 49 Kd chain)	-1.27934	-2.74557	-2.98593	0.0621893	0.0144495	0.0194055
lpg2787	nuoC	3139808	3140488	-	NADH dehydrogenase I, C subunit (NADH-ubiquinone oxidoreductase, chain C)	-1.15605	-3.3402	-4.64933	0.00292242	0.000163556	0.00221365
lpg2788	nuoB2	3140514	3140987	-	NADH dehydrogenase I, B subunit (NADH-ubiquinone oxidoreductase, 20 kDa subunit)	-4.60084	-6.25758	-8.43882	0.000728201	0.00119395	0.0155442
lpg2789	nuoA	3141240	3141593	-	NADH dehydrogenase I, A subunit (NADH-ubiquinone/plastoquinone oxidoreductase chain 3)	-1.56188	-3.42087	-6.44379	0.0251055	0.00283144	0.00467001
lpg2790		3141618	3141702	-	tRNA-Leu	0.135102	-1.31386	-1.94425	0.304062	0.0103267	0.0388193
lpg2791	secG	3141776	3142078	-	preprotein translocase, SecG subunit	-2.64747	-3.43262	-7.36763	0.00971134	0.00967811	0.0545047
lpg2792	tpiA	3142087	3142833	-	triosephosphate isomerase (TIM)	-4.03014	-4.55892	-7.06479	0.00189217	0.00312521	0.0186623
lpg2793	lepA	3143077	3146529	+	LepA, interaptin	0.0627417	0.162413	-2.65703	0.16454	0.0811433	0.00759575
lpg2795		3148035	3148907	-	7,8-dihydropteroate synthase	-0.5137	-1.19094	-2.55181	0.299838	0.0568647	0.00893849
lpg2797		3150975	3151715	-	ribosomal RNA large subunit methyltransferase J (cell division protein FtsJ)	-0.836003	-1.30058	-1.73576	0.056548	0.00212867	0.00651142
lpg2801		3156161	3156712	+	phosphatidylglycerophosphate synthase (CDP-diacylglycerol-glycerol-3-phosphate-3-phosphatidyltransferase)	-0.368299	-1.43887	-5.83792	0.131072	0.000654675	0.00185184
lpg2804	lem29	3158381	3159784	-	ORF	0.425886	1.05089	-1.00623	0.267383	0.138994	0.0123553
lpg2805	yhiP	3159893	3161392	-	peptide transport protein (proton dependent peptide transporter) POT family	-0.1593	-2.54553	-5.19498	0.380459	0.00247215	0.000678251
lpg2807		3162980	3164089	+	patatin family protein (lipid acyl hydrolase?)	-1.77462	-1.7111	-4.62887	0.0242345	0.0344896	0.00530243
lpg2808	aroE	3164145	3164939	-	shikimate-5-dehydrogenase	1.35452	0.329617	-3.15322	0.0358027	0.38097	0.0252313
lpg2810	prkA	3167838	3169841	+	serine protein kinase	0.852811	1.94407	-0.17269	0.0053549	0.00145378	0.229123
lpg2812		3171260	3172780	+	sporulation protein (stage V sporulation protein, SpoVR like family protein)	-0.74104	0.98878	-1.89512	0.0867926	0.037018	0.0126463
lpg2813		3173075	3173932	+	ORF	0.974033	-0.153639	-1.48684	0.00861685	0.11422	0.0135614
lpg2814	lapA	3174019	3175284	-	aminopeptidase (leucine aminopeptidase)	-0.252246	-1.16891	-1.48799	0.1054	0.0100404	0.0167738
lpg2816	rep	3177472	3179466	-	ATP-dependent DNA helicase Rep	-0.797706	-1.5987	-3.28202	0.327572	0.00359404	0.0202417
lpg2817	yrfI	3179864	3180724	+	heat shock protein 33, redox regulated chaperonin	1.62038	2.76641	0.492005	0.00176911	0.00601414	0.494811
lpg2818		3180744	3181238	-	conserved hypothetical protein	2.69708	3.06923	0.796411	0.00388198	0.00276912	0.334678
lpg2823		3186518	3187402	+	sugar kinase (inorganic polyphosphate/ATP-NAD kinase)	1.94348	3.46117	0.187419	0.00890536	0.00595692	0.301009
lpg2825		3189243	3189446	+	cold shock protein CspE	1.82611	-0.199125	-2.43294	0.00525097	0.395897	0.0306851
lpg2826	ceg34	3189791	3191521	-	unknown	0.00423909	-0.0721172	-2.24199	0.384631	0.479321	0.00770246
lpg2829	sidH	3194318	3200992	-	SidH (myosin-like protein)	1.32169	2.00847	2.43037	0.0480195	0.0530994	0.114068
lpg2830	legU2	3201116	3201853	-	ORF	1.354	2.34416	0.47849	0.0247211	0.00922709	0.463246
lpg2831	vipD	3202105	3203967	+	unknown	-0.318136	1.66422	0.925009	0.425246	0.0111486	0.0706989
lpg2832		3204028	3205665	-	hypothetical	-0.513854	-0.596584	-1.42365	0.0626919	8.37658e-05	0.00876424
lpg2833	yciA	3205665	3206042	-	acyl-CoA thioester hydrolase	-0.697978	-1.35821	-3.51091	0.0531801	0.00101505	0.0208146
lpg2834		3206048	3208414	-	transcription accessory protein (S1 RNA binding domain)	-0.372601	-0.598315	-1.22898	0.268028	0.093655	0.0190395
lpg2835	tpm	3208541	3209203	-	thiopurine S-methyltransferase	-0.60177	0.304332	-1.2983	0.00168545	0.0126826	0.00718834
lpg2836	glmS	3209203	3211014	-	glucosamine-fructose-6-phosphate aminotransferase, isomerizing	-0.765974	-0.753195	-1.46947	0.142897	0.0844972	0.00147855
lpg2837		3211381	3212679	-	lysophospholipase A (GDSL-motif lipase/hydrolase?)	-1.56772	-2.09309	-3.7002	0.0082548	0.005491	0.00309739
lpg2838		3212932	3213693	+	rhodanese domain protein (sulfuryltransferase), ubiquitin C-terminal hydrolase?	-3.57283	-3.70673	-4.53069	0.00589069	0.000336346	0.0812269
lpg2839	smpB	3213808	3214275	+	SsrA (tmRNA) binding protein (small protein B), protein quality control system	-2.47423	-2.03135	-3.29123	0.0227125	0.00504181	0.0221282
lpg2840		3214236	3214751	+	AhpC/TSA family protein (bacterioferritin comigratory protein), antioxidant function?	-1.01745	-2.08202	-2.94576	0.0867363	0.0268344	0.137309
lpg2841		3214880	3216076	+	major facilitator superfamily (multi-drug resistance translocator, bicyclomycin resistance)	-1.44894	-1.51501	-3.34456	0.0394284	0.00893288	0.00752797
lpg2843		3217663	3218673	+	inosine 5'-monophosphate dehydrogenase (guanosine monophosphate reductase)	-0.828299	-1.71943	-3.42747	0.00763893	0.0375419	0.000737692
lpg2844		3218710	3219792	-	proteophosphoglycan, membrane associated (mucin?)	-1.15411	-1.75501	-2.22362	0.0274909	0.017587	0.0407234
lpg2846		3221360	3221590	+	small ORF (77aa)	-0.427292	-1.75762	-3.01144	0.15012	0.0167938	0.000513638
lpg2848		3222764	3223774	-	ribonuclease (T2 family)	0.450585	0.383427	-2.42273	0.0989214	0.172517	0.0168582
lpg2849		3223904	3225205	+	hypothetical (bacteriophage glycoprotein?)	0.422122	1.67591	-1.04962	0.396393	0.0568486	0.0332763
lpg2850		3225311	3225523	-	cold shock transcriptional regulator CspA	1.45237	2.98887	-0.0581005	0.038603	0.0987509	0.260292
lpg2854		3230770	3231693	-	hypothetical (major royal jelly protein 3-like), KQDN repeats	0.506983	1.25426	0.481966	0.136958	0.048015	0.369812
lpg2855		3231693	3232622	-	TPR (repeat) domain protein, protein-protein interactions	-0.759281	-2.24928	-5.44052	0.211778	0.00970485	0.0004009
lpg2858		3234115	3235023	-	conserved hypothetical protein	-2.14985	-3.79404	-4.04074	0.00426572	0.00355016	0.022765
lpg2859		3235036	3236028	-	MoxR protein (ATPase) methanol dehydrogenase regulatory protein	-1.32673	-1.55342	-2.85468	0.00798132	0.0188216	0.0476276
lpg2860		3236208	3236681	-	small ORF (158aa)	-3.0119	-2.47816	-5.25682	0.0042715	0.00154463	0.0446666
lpg2863		3239931	3240707	-	pteridine reductase 1 (short chain dehydrogenase/reductase) (glucose-1-dehydrogenase)	-0.202921	-0.883282	-1.82242	0.36001	0.0954712	0.0146068
lpg2864		3240854	3241969	+	conserved hypothetical protein	-2.10311	-2.06118	-3.35477	0.0244154	0.034681	0.0435877
lpg2867		3244644	3245033	+	COG0824 thioesterase (4-hydroxybenzoyl-CoA-thioesterase)	-0.35637	-1.23584	-2.19665	0.193773	0.00499589	0.00717951
lpg2868	thyA	3245501	3246292	-	thymidylate synthase (TS) (TSase)	0.456553	-0.818728	-2.20473	0.0565932	0.153214	0.0221695
lpg2869	lgt	3246292	3247059	-	prolipoprotein diacylglyceryl transferase	-1.14112	-2.32229	-5.20344	0.00982186	0.00125809	0.00286368
lpg2870		3247080	3247883	-	hypothetical (integral membrane protein?)	-0.707393	-2.71706	-6.22496	0.033763	0.00046608	0.000314415
lpg2871	ptsP	3247883	3250174	-	phosphoenolpyruvate protein phosphotransferase PtsP	-1.09468	-2.10148	-3.55452	0.0034125	0.00393485	0.006313
lpg2872		3250178	3250702	-	(di)nucleoside polyphosphate hydrolase (MutT/nudix family protein)	1.31103	2.03325	-0.239975	0.0297245	0.0139128	0.0930651
lpg2873		3251055	3252062	+	L-asparaginase I (cytoplasmic)	-0.031238	0.356576	-1.86944	0.312633	0.042306	0.012892
lpg2875	glmU	3253169	3254551	+	UDP-N-acetylglucosamine pyrophosphorylase	-0.981538	-0.349082	-2.51461	0.0390623	0.0336721	0.00577849
lpg2876		3254571	3255809	+	arsenite efflux protein (arsenite permease, arsenite transporter (ArsB))	-0.921693	-2.55954	-4.1837	0.0270685	0.000779506	0.0346232
lpg2877		3255842	3257128	-	hypothetical	-3.14594	-4.35603	-6.56421	0.000874933	0.000516382	0.0358275
lpg2878	corA	3257398	3258459	+	cobalt/magnesium uptake transporter	0.0196812	-1.21122	-3.44683	0.397648	0.0812376	0.00337079
lpg2879		3258578	3260326	-	ORF	-0.525629	-1.58587	-3.83433	0.425698	0.0836107	0.00246976
lpg2880	nth	3260570	3261202	-	endonuclease III (DNA (-apurinic or -apyrimidinic site) lyase)	-0.225091	-0.824458	-1.89597	0.378207	0.0677507	0.0257997
lpg2881		3261198	3261809	-	iron-sulfur cluster binding protein (4Fe-4S binding domain protein) (electron transport complex protein) (ferredoxin II)	-1.79657	-3.33729	-4.05397	0.0170614	0.00160896	0.233336
lpg2882	metG_1	3261812	3263890	-	methionyl tRNA synthetase	-0.141607	-2.05235	-3.06413	0.489424	0.0163607	0.0172901
lpg2885		3265775	3266326	-	ORF	0.247132	0.406576	-2.07886	0.477583	0.239285	0.0357572
lpg2886		3266372	3267070	-	ExsB protein (transcriptional or post-transcriptional regulator), COG0603: ATPase, PP-loop superfamily	-1.32477	-2.21551	-4.68223	0.00987557	0.00122624	0.00502026
lpg2888		3268809	3270719	+	ORF	1.80569	2.26883	-0.285198	0.00572843	0.000523991	0.196563
lpg2890	gidB	3272724	3273347	+	glucose inhibited division protein B	0.752177	1.36921	-0.674884	0.01332	0.0187231	0.132563
lpg2891	soj	3273353	3274120	+	sporulation initiation inhibitor protein Soj, chromosome partitioning protein ParA	-0.987544	-2.96492	-6.77743	0.0285281	0.0015534	0.000694644
lpg2892		3274137	3275003	+	chromosome partitioning protein ParB	-1.9095	-2.1491	-2.38856	0.0110918	0.00823088	0.0202358
lpg2893		3275038	3275577	-	ORF	1.79356	2.69016	0.257392	0.0192286	0.0501843	0.476457
lpg2895	coxG	3277087	3277629	-	cytochrome c oxidase, assembly transmembrane protein CoxG	1.03234	1.51201	-1.20695	0.0200001	0.0106579	0.0136268
lpg2896		3277642	3279255	-	cytochrome c oxidase, subunit I	0.566141	-1.70817	-3.09642	0.107315	0.00561365	0.00705215
lpg2897		3279255	3280457	-	cytochrome c oxidase, subunit II	-0.361952	-2.38482	-3.10436	0.0262095	0.00751925	0.00840443
lpg2898		3280542	3282152	-	cytochrome c (alcohol dehydrogenase cytochrome c)	0.10048	-1.15726	-1.64166	0.494792	0.0206299	0.0205016
lpg2900	capM2	3282950	3283975	+	CapM protein, capsular polysaccharide biosynthesis (glycosyltransferase?) (hexosyltransferase?)	-1.06752	-1.00581	-2.12842	0.118546	0.0709237	0.0193443
lpg2901		3284036	3284638	+	transporter, LysE family (amino acid transport protein)	-0.634814	-1.61979	-4.23129	0.0128516	0.0273539	3.78389e-05
lpg2902		3284867	3285289	+	conserved hypothetical protein	-0.730548	-0.779612	-3.73205	0.0270917	0.147646	0.0103567
[truncated: 284 more rows]
